# Supplementary material for: A mutational hotspot that determines highly repeatable evolution can be built and broken by silent genetic changes
Source: Nat Commun. 2021 Oct 19;12:6092. doi: 10.1038/s41467-021-26286-9 (PMC8526746; doi:10.1038/s41467-021-26286-9)
Supplement: Supplementary file 4 — Source Data [file 41467_2021_26286_MOESM4_ESM.xlsx]

## Sheet: Fig 1B
strain	env	supconc	emergence
AR2	M9	0	3
AR2	M9	0	3
AR2	M9	0	3
AR2	M9	0	8
AR2	M9	0	3
AR2	M9	0	4
AR2	M9	0	4
AR2	M9	0	5
AR2	M9	0	5
AR2	M9	0	5
AR2	M9	0	3
AR2	M9	0	5
AR2	M9	0	5
AR2	M9	0	2
AR2	M9	0	3
AR2	M9	0	4
AR2	M9	0	2
AR2	M9	0	5
AR2	M9	0	2
AR2	M9	0	3
AR2	M9	0	3
AR2	M9	0	4
AR2	M9	0	4
AR2	M9	0	6
AR2	M9	0	7
AR2	M9	0	4
AR2	M9	0	3
AR2	M9	0	5
AR2	M9	0	5
AR2	M9	0	4
AR2	M9	0	6
AR2	M9	0	4
AR2	M9	0	6

## Sheet: Fig 1D
strain	env	supconc	envcat	phenotype	locus	mutation
AR2	M9	0	m9	yes	ntrb	A289C
AR2	M9	0	m9	yes	ntrb	A289C
AR2	M9	0	m9	yes	ntrb	A289C
AR2	M9	0	m9	yes	ntrb	A289C
AR2	M9	0	m9	yes	ntrb	A289C
AR2	M9	0	m9	yes	ntrb	A289C
AR2	M9	0	m9	yes	ntrb	A289C
AR2	M9	0	m9	yes	ntrb	A289C
AR2	M9	0	m9	yes	ntrb	A289C
AR2	M9	0	m9	yes	ntrb	A289C
AR2	M9	0	m9	yes	ntrb	A289C
AR2	M9	0	m9	yes	ntrb	A289C
AR2	M9	0	m9	yes	ntrb	A289C
AR2	M9	0	m9	yes	ntrb	A289C
AR2	M9	0	m9	yes	ntrb	A289C
AR2	M9	0	m9	yes	ntrb	A289C
AR2	M9	0	m9	yes	ntrb	A289C
AR2	M9	0	m9	yes	ntrb	A289C
AR2	M9	0	m9	yes	ntrb	A289C
AR2	M9	0	m9	yes	ntrb	A289C
AR2	M9	0	m9	yes	ntrb	A289C
AR2	M9	0	m9	yes	ntrb	A289C
AR2	M9	0	m9	yes	ntrb	A289C
AR2	M9	0	m9	yes	ntrb	∆406-417

## Sheet: Fig 2
strain	env	supconc	envcat	phenotype	locus	mutation
∆fleQ	M9	0	m9	yes	ntrb	A289C
∆fleQ	M9	0	m9	yes	ntrb	A289C
∆fleQ	M9	0	m9	yes	ntrb	A289C
∆fleQ	M9	0	m9	yes	ntrb	A289C
∆fleQ	M9	0	m9	yes	ntrb	A289C
∆fleQ	M9	0	m9	yes	ntrb	A289C
∆fleQ	M9	0	m9	yes	ntrb	A289C
∆fleQ	M9	0	m9	yes	ntrb	A289C
∆fleQ	M9	0	m9	yes	ntrb	A289C
∆fleQ	M9	0	m9	yes	ntrb	A289C
∆fleQ	M9	0	m9	yes	ntrb	A289C
∆fleQ	M9	0	m9	yes	ntrb	A289C
∆fleQ	M9	0	m9	yes	ntrb	A289C
∆fleQ	M9	0	m9	yes	ntrb	A289C
∆fleQ	M9	0	m9	yes	ntrb	A289C
∆fleQ	M9	0	m9	yes	ntrb	A289C
∆fleQ	M9	0	m9	yes	ntrb	A289C
∆fleQ	M9	0	m9	yes	ntrb	A289C
∆fleQ	M9	0	m9	yes	ntrb	A289C
∆fleQ	M9	0	m9	yes	ntrb	A289C
∆fleQ	M9	0	m9	yes	ntrb	A289C
∆fleQ	M9	0	m9	yes	ntrb	A289C
∆fleQ	M9	0	m9	yes	ntrb	A289C
∆fleQ	M9	0	m9	yes	ntrb	A289C
∆fleQ	M9	0	m9	yes	ntrb	A289C
∆fleQ	M9	0	m9	no	na	na
∆fleQ	M9	0	m9	no	na	na
∆fleQ	M9	0	m9	no	na	na
∆fleQ	M9	0	m9	no	na	na
∆fleQ	M9	0	m9	no	na	na
∆fleQ	LB	na	lb	no	na	na
∆fleQ	LB	na	lb	no	na	na
∆fleQ	LB	na	lb	no	na	na
∆fleQ	LB	na	lb	no	na	na
∆fleQ	LB	na	lb	no	na	na
∆fleQ	LB	na	lb	no	na	na
∆fleQ	LB	na	lb	no	na	na
∆fleQ	LB	na	lb	no	na	na
∆fleQ	LB	na	lb	no	na	na
∆fleQ	LB	na	lb	no	na	na
∆fleQ	LB	na	lb	no	na	na
∆fleQ	LB	na	lb	no	na	na
∆fleQ	LB	na	lb	no	na	na
∆fleQ	LB	na	lb	no	na	na
∆fleQ	LB	na	lb	no	na	na
∆fleQ	LB	na	lb	no	na	na
∆fleQ	LB	na	lb	no	na	na
∆fleQ	LB	na	lb	no	na	na
∆fleQ	M9+glu	16	glu16	yes	ntrb	A289C
∆fleQ	M9+glu	16	glu16	yes	ntrb	A289C
∆fleQ	M9+glu	16	glu16	no	na	na
∆fleQ	M9+glu	16	glu16	no	na	na
∆fleQ	M9+glu	16	glu16	no	na	na
∆fleQ	M9+glu	16	glu16	no	na	na
∆fleQ	M9+glu	16	glu16	no	na	na
∆fleQ	M9+glu	16	glu16	no	na	na
∆fleQ	M9+glu	16	glu16	no	na	na
∆fleQ	M9+glu	16	glu16	no	na	na
∆fleQ	M9+glu	16	glu16	no	na	na
∆fleQ	M9+glu	16	glu16	no	na	na
∆fleQ	M9+glu	8	glu8	yes	ntrb	A289C
∆fleQ	M9+glu	8	glu8	yes	ntrb	A289C
∆fleQ	M9+glu	8	glu8	yes	ntrb	A289C
∆fleQ	M9+glu	8	glu8	no	na	na
∆fleQ	M9+glu	8	glu8	no	na	na
∆fleQ	M9+glu	8	glu8	no	na	na
∆fleQ	M9+glu	8	glu8	no	na	na
∆fleQ	M9+glu	8	glu8	no	na	na
∆fleQ	M9+glu	8	glu8	no	na	na
∆fleQ	M9+glu	8	glu8	no	na	na
∆fleQ	M9+glu	8	glu8	no	na	na
∆fleQ	M9+glu	8	glu8	no	na	na
∆fleQ	M9+glu	8	glu8	no	na	na
∆fleQ	M9+glu	8	glu8	no	na	na
∆fleQ	M9+glu	8	glu8	no	na	na
∆fleQ	M9+glu	8	glu8	no	na	na
∆fleQ	M9+glu	8	glu8	no	na	na
∆fleQ	M9+glu	8	glu8	no	na	na
∆fleQ	M9+glu	8	glu8	no	na	na
∆fleQ	M9+glu	8	glu8	no	na	na
∆fleQ	M9+glu	4	glu4	yes	ntrb	A289C
∆fleQ	M9+glu	4	glu4	yes	ntrb	A289C
∆fleQ	M9+glu	4	glu4	no	na	na
∆fleQ	M9+glu	4	glu4	no	na	na
∆fleQ	M9+glu	4	glu4	no	na	na
∆fleQ	M9+glu	4	glu4	no	na	na
∆fleQ	M9+glu	4	glu4	no	na	na
∆fleQ	M9+glu	4	glu4	no	na	na
∆fleQ	M9+glu	4	glu4	no	na	na
∆fleQ	M9+glu	4	glu4	no	na	na
∆fleQ	M9+glu	4	glu4	no	na	na
∆fleQ	M9+gln	16	gln16	yes	ntrb	A289C
∆fleQ	M9+gln	16	gln16	yes	ntrb	A289C
∆fleQ	M9+gln	16	gln16	yes	ntrb	A289C
∆fleQ	M9+gln	16	gln16	yes	ntrb	A289C
∆fleQ	M9+gln	16	gln16	no	na	na
∆fleQ	M9+gln	16	gln16	no	na	na
∆fleQ	M9+gln	16	gln16	no	na	na
∆fleQ	M9+gln	16	gln16	no	na	na
∆fleQ	M9+gln	16	gln16	no	na	na
∆fleQ	M9+gln	16	gln16	no	na	na
∆fleQ	M9+gln	16	gln16	no	na	na
∆fleQ	M9+gln	16	gln16	no	na	na
∆fleQ	M9+gln	8	gln8	yes	ntrb	A289C
∆fleQ	M9+gln	8	gln8	yes	ntrb	A289C
∆fleQ	M9+gln	8	gln8	yes	ntrb	A289C
∆fleQ	M9+gln	8	gln8	yes	ntrb	A289C
∆fleQ	M9+gln	8	gln8	yes	ntrb	A289C
∆fleQ	M9+gln	8	gln8	yes	ntrb	A289C
∆fleQ	M9+gln	8	gln8	yes	ntrb	A289C
∆fleQ	M9+gln	8	gln8	yes	ntrb	A289C
∆fleQ	M9+gln	8	gln8	yes	ntrb	A683C
∆fleQ	M9+gln	8	gln8	no	na	na
∆fleQ	M9+gln	8	gln8	no	na	na
∆fleQ	M9+gln	8	gln8	no	na	na
∆fleQ	M9+gln	8	gln8	no	na	na
∆fleQ	M9+gln	8	gln8	no	na	na
∆fleQ	M9+gln	8	gln8	no	na	na
∆fleQ	M9+gln	8	gln8	no	na	na
∆fleQ	M9+gln	8	gln8	no	na	na
∆fleQ	M9+gln	8	gln8	no	na	na
∆fleQ	M9+gln	8	gln8	no	na	na
∆fleQ	M9+gln	8	gln8	no	na	na
∆fleQ	M9+gln	4	gln4	yes	ntrb	A289C
∆fleQ	M9+gln	4	gln4	yes	ntrb	A289C
∆fleQ	M9+gln	4	gln4	yes	ntrb	A289C
∆fleQ	M9+gln	4	gln4	yes	ntrb	A289C
∆fleQ	M9+gln	4	gln4	yes	ntrb	A289C
∆fleQ	M9+gln	4	gln4	yes	ntrb	A289C
∆fleQ	M9+gln	4	gln4	yes	ntrb	A289C
∆fleQ	M9+gln	4	gln4	no	na	na
∆fleQ	M9+gln	4	gln4	no	na	na
∆fleQ	M9+gln	4	gln4	no	na	na
∆fleQ	M9+gln	4	gln4	no	na	na
∆fleQ	M9+gln	4	gln4	no	na	na
AR2	M9	0	m9	yes	ntrb	A289C
AR2	M9	0	m9	yes	ntrb	A289C
AR2	M9	0	m9	yes	ntrb	A289C
AR2	M9	0	m9	yes	ntrb	A289C
AR2	M9	0	m9	yes	ntrb	A289C
AR2	M9	0	m9	yes	ntrb	A289C
AR2	M9	0	m9	yes	ntrb	A289C
AR2	M9	0	m9	yes	ntrb	A289C
AR2	M9	0	m9	yes	ntrb	A289C
AR2	M9	0	m9	yes	ntrb	A289C
AR2	M9	0	m9	yes	ntrb	A289C
AR2	M9	0	m9	yes	ntrb	A289C
AR2	M9	0	m9	yes	ntrb	A289C
AR2	M9	0	m9	yes	ntrb	A289C
AR2	M9	0	m9	yes	ntrb	A289C
AR2	M9	0	m9	yes	ntrb	A289C
AR2	M9	0	m9	yes	ntrb	A289C
AR2	M9	0	m9	yes	ntrb	A289C
AR2	M9	0	m9	yes	ntrb	A289C
AR2	M9	0	m9	yes	ntrb	A289C
AR2	M9	0	m9	yes	ntrb	A289C
AR2	M9	0	m9	yes	ntrb	A289C
AR2	M9	0	m9	yes	ntrb	A289C
AR2	M9	0	m9	yes	ntrb	∆406-417
AR2	LB	na	lb	yes	ntrb	A289C
AR2	LB	na	lb	yes	ntrb	A289C
AR2	LB	na	lb	yes	ntrb	A289C
AR2	LB	na	lb	yes	ntrb	A289C
AR2	LB	na	lb	yes	ntrb	A289C
AR2	M9+glu	16	glu16	yes	ntrb	A289C
AR2	M9+glu	16	glu16	yes	ntrb	A289C
AR2	M9+glu	16	glu16	yes	ntrb	A289C
AR2	M9+glu	16	glu16	yes	ntrb	A289C
AR2	M9+glu	16	glu16	yes	glnK, rpoN	glnK ∆84; rpoN A688C
AR2	M9+glu	16	glu16	yes	Unidentified	Unidentified
AR2	M9+glu	8	glu8	yes	ntrb	A289C
AR2	M9+glu	8	glu8	yes	ntrb	A289C
AR2	M9+glu	8	glu8	yes	ntrb	A289C
AR2	M9+glu	8	glu8	yes	ntrb	A289C
AR2	M9+glu	8	glu8	yes	ntrb	A289C
AR2	M9+glu	8	glu8	yes	ntrb	A289C
AR2	M9+glu	4	glu4	yes	ntrb	A289C
AR2	M9+glu	4	glu4	yes	ntrb	A289C
AR2	M9+glu	4	glu4	yes	ntrb	A289C
AR2	M9+glu	4	glu4	yes	ntrb	A289C
AR2	M9+glu	4	glu4	yes	ntrb	A289C
AR2	M9+glu	4	glu4	yes	ntrb	A289C
AR2	M9+gln	16	gln16	yes	ntrb	A289C
AR2	M9+gln	16	gln16	yes	ntrb	A289C
AR2	M9+gln	16	gln16	yes	ntrb	A289C
AR2	M9+gln	16	gln16	yes	ntrb	A289C
AR2	M9+gln	16	gln16	yes	ntrb	A289C
AR2	M9+gln	16	gln16	yes	ntrb	∆410-421
AR2	M9+gln	8	gln8	yes	ntrb	A289C
AR2	M9+gln	8	gln8	yes	ntrb	A289C
AR2	M9+gln	8	gln8	yes	ntrb	A289C
AR2	M9+gln	8	gln8	yes	ntrb	A289C
AR2	M9+gln	8	gln8	yes	ntrb	A289C
AR2	M9+gln	4	gln4	yes	ntrb	A289C
AR2	M9+gln	4	gln4	yes	ntrb	A289C
AR2	M9+gln	4	gln4	yes	ntrb	A289C
AR2	M9+gln	4	gln4	yes	ntrb	A289C
AR2	M9+gln	4	gln4	yes	ntrb	A289C
AR2	M9+gln	4	gln4	yes	ntrb	A289C

## Sheet: Fig 3
Batch	Env	mutant	bleb length	tot length	prop	area (mm) based on length	root transform	bleb width	tot width	prop	area (mm) based on width	root transform	avg len/wid	mean A289C	rel A289C	centred on 0
1	glu	A289C	11.74	15.73	0.746345	65.6783	8.10422	11.15	15.36	0.725911	63.8802	7.99251	8.04836	7.9823	1.00828	0.00827643
1	glu	A289C	11.47	15.66	0.732439	64.4547	8.02837	11.22	15.66	0.716475	63.0498	7.94039	7.98438		1.00026	0.000260641
1	glu	A289C	11.2	15.66	0.715198	62.9374	7.93331	10.83	15.29	0.708306	62.3309	7.89499	7.91415		0.991463	-0.00853707
1	glu	∆406-417	11.05	15.59	0.708788	62.3733	7.89768	10.43	14.7	0.709524	62.4381	7.90178	7.89973		0.989656	-0.0103441
1	glu	∆406-417	11.29	15.64	0.721867	63.5243	7.97021	11.15	15.09	0.7389	65.0232	8.0637	8.01695		1.00434	0.00434168
1	glu	∆406-417	11.07	15.66	0.706897	62.2069	7.88713	11.15	15.49	0.719819	63.3441	7.9589	7.92302		0.992574	-0.00742649
1	glu	A683C	10.95	15.68	0.698342	61.4541	7.83927	10.69	15.29	0.69915	61.5252	7.8438	7.84153		0.982365	-0.0176348
1	glu	A683C	11.27	15.73	0.716465	63.049	7.94034	10.8	15.31	0.705421	62.0771	7.8789	7.90962		0.990895	-0.00910505
1	glu	A683C	11.2	15.73	0.712015	62.6573	7.91564	10.8	15.59	0.692752	60.9622	7.80783	7.86173		0.984896	-0.0151041
1	glu	glnK ∆84	9.59	15.73	0.609663	53.6503	7.32464	9.37	15.54	0.60296	53.0605	7.28426	7.30445		0.915081	-0.0849187
1	glu	glnK ∆84	9.64	15.83	0.60897	53.5894	7.32048	9.12	14.97	0.609218	53.6112	7.32197	7.32122		0.917182	-0.0828176
1	glu	glnK ∆84	10.21	15.81	0.645794	56.8299	7.53856	9.57	14.97	0.639279	56.2565	7.50043	7.5195		0.942021	-0.0579785
1	gln	A289C	4.99	15.66	0.318646	28.0409	5.29536	4.86	15.17	0.320369	28.1925	5.30966	5.30251	5.467	0.969913	-0.0300869
1	gln	A289C	5.13	15.71	0.326544	28.7358	5.36058	5.06	15.07	0.335766	29.5474	5.43576	5.39817		0.98741	-0.0125896
1	gln	A289C	4.96	12.4	0.4	35.2	5.93296	5.32	15.66	0.339719	29.8953	5.46766	5.70031		1.04268	0.0426764
1	gln	∆406-417	4.71	15.78	0.298479	26.2662	5.12505	4.64	15.56	0.298201	26.2416	5.12266	5.12386		0.937234	-0.0627657
1	gln	∆406-417	5.06	12.01	0.421316	37.0758	6.08899	4.54	11.66	0.389365	34.2642	5.85356	5.97127		1.09224	0.0922403
1	gln	∆406-417	5.23	15.68	0.333546	29.352	5.41775	4.96	15.44	0.321244	28.2694	5.3169	5.36733		0.981769	-0.0182312
1	gln	A683C	4.71	15.86	0.296974	26.1337	5.11211	4.71	15.56	0.302699	26.6375	5.16116	5.13663		0.939571	-0.0604286
1	gln	A683C	4.96	15.66	0.316731	27.8723	5.27942	4.98	15.49	0.321498	28.2918	5.319	5.29921		0.96931	-0.0306903
1	gln	A683C	4.83	12.58	0.383943	33.787	5.81266	3.9	11.05	0.352941	31.0588	5.57304	5.69285		1.04131	0.0413122
1	gln	glnK ∆84	3.87	15.64	0.247442	21.7749	4.66636	3.8	15.36	0.247396	21.7708	4.66592	4.66614		0.853511	-0.146489
1	gln	glnK ∆84	3.04	15.64	0.194373	17.1049	4.1358	3.17	15.49	0.204648	18.009	4.24371	4.18975		0.766372	-0.233628
1	gln	glnK ∆84	3.24	15.76	0.205584	18.0914	4.2534	3.23	15.59	0.207184	18.2322	4.26992	4.26166		0.779524	-0.220476
2	LB	∆406-417	3.91496	15.66	0.249998	21.9998	4.69039	3.95775	15.28	0.259015	22.7933	4.77423	4.73231		0.927682	-0.0723181
2	LB	∆406-417	4.87075	15.6	0.312228	27.476	5.24176	4.92261	15.48	0.317998	27.9838	5.28998	5.26587		1.03228	0.0322751
2	LB	∆406-417	4.22606	15.62	0.270555	23.8088	4.87943	4.09931	15.26	0.268631	23.6395	4.86205	4.87074		0.954818	-0.0451825
2	LB	∆406-417	4.07689	15.74	0.259015	22.7933	4.77423	4.02245	15.34	0.26222	23.0753	4.80368	4.78896		0.938786	-0.0612143
2	LB	A289C	4.21213	15.68	0.268631	23.6395	4.86205	4.29358	15.36	0.27953	24.5987	4.9597	4.91088	5.10122	0.962686	-0.0373142
2	LB	A289C	4.85452	15.58	0.311587	27.4196	5.23637	4.87173	15.32	0.317998	27.9838	5.28998	5.26318		1.03175	0.0317474
2	LB	A289C	4.71859	15.56	0.303252	26.6861	5.16586	4.79394	15.26	0.314151	27.6453	5.25788	5.21187		1.02169	0.0216902
2	LB	A289C	4.41633	15.62	0.282736	24.8808	4.98806	4.39899	15.18	0.289788	25.5014	5.04989	5.01897		0.983877	-0.0161234
2	LB	glnK ∆84	3.50731	15.72	0.223112	19.6338	4.43101	3.42873	15.28	0.224393	19.7466	4.44372	4.43736		0.869862	-0.130138
2	LB	glnK ∆84	3.32477	15.62	0.212854	18.7311	4.32795	3.30251	15.24	0.2167	19.0696	4.36688	4.34741		0.852229	-0.147771
2	M9	∆406-417	4.86511	15.55	0.312869	27.5325	5.24714	4.7429	15.38	0.308381	27.1376	5.20937	5.22826		0.951249	-0.0487509
2	M9	∆406-417	5.09079	15.6	0.326333	28.7173	5.35885	4.96284	15.42	0.321844	28.3223	5.32187	5.34036		0.971646	-0.0283543
2	M9	∆406-417	5.14355	15.7	0.327615	28.8301	5.36937	5.12766	15.44	0.332102	29.225	5.40602	5.38769		0.980258	-0.0197425
2	M9	∆406-417	5.25364	15.66	0.335481	29.5223	5.43345	5.23752	15.68	0.334026	29.3943	5.42165	5.42755		0.987509	-0.0124909
2	M9	A289C	5.30112	15.66	0.338513	29.7892	5.45795	5.1338	15.08	0.340437	29.9585	5.47343	5.46569	5.4962	0.994449	-0.00555091
2	M9	A289C	5.24088	15.66	0.334667	29.4507	5.42685	5.10864	15.12	0.337873	29.7328	5.45278	5.43981		0.989741	-0.0102592
2	M9	A289C	5.46328	15.55	0.351336	30.9176	5.56036	5.42087	15.18	0.357106	31.4254	5.60583	5.5831		1.01581	0.0158101
2	M9	glnK ∆84	0.975137	15.68	0.0621899	5.47271	2.33938	0.844709	15.32	0.0551376	4.85211	2.20275	2.27107		0.413207	-0.586793
2	M9	glnK ∆84	0.864558	15.68	0.0551376	4.85211	2.20275	0.851325	15.44	0.0551376	4.85211	2.20275	2.20275		0.400777	-0.599223
2	M9	glnK ∆84	0.86125	15.62	0.0551376	4.85211	2.20275	0.650774	15.38	0.042313	3.72355	1.92965	2.0662		0.375932	-0.624068
3	LB	A289C	5.65	15.66	0.360792	31.7497	5.63469	5.68	15.66	0.362708	31.9183	5.64963	5.64216	5.97921	0.943629	-0.0563713
3	LB	A289C	6.51	15.66	0.415709	36.5824	6.04834	6.51	15.66	0.415709	36.5824	6.04834	6.04834		1.01156	0.011561
3	LB	A289C	6.93	15.66	0.442529	38.9425	6.24039	6.96	15.66	0.444444	39.1111	6.25389	6.24714		1.04481	0.0448103
3	LB	∆406-417	6.57	15.66	0.41954	36.9195	6.07615	6.63	15.66	0.423372	37.2567	6.10383	6.08999		1.01853	0.0185267
3	LB	∆406-417	6.6	15.66	0.421456	37.0881	6.09	6.63	15.66	0.423372	37.2567	6.10383	6.09691		1.01969	0.0196854
3	LB	∆406-417	5.71	15.66	0.364623	32.0868	5.66453	5.68	15.66	0.362708	31.9183	5.64963	5.65708		0.946124	-0.053876
3	LB	A683C	5.08	15.66	0.324393	28.5466	5.3429	5.05	15.66	0.322478	28.378	5.3271	5.335		0.892259	-0.107741
3	LB	A683C	6.07	15.66	0.387612	34.1098	5.84036	6.16	15.66	0.393359	34.6156	5.8835	5.86193		0.980385	-0.0196145
3	LB	A683C	6.25	15.66	0.399106	35.1213	5.92633	6.48	15.66	0.413793	36.4138	6.03438	5.98035		1.00019	0.000191258
4	gln	A289C	4.58	15.63	0.293026	25.7863	5.07802	4.79	15.63	0.306462	26.9687	5.19313	5.13558	5.07191	1.01255	0.0125534
4	gln	A289C	4.47	15.63	0.285988	25.167	5.01667	4.44	15.63	0.284069	24.9981	4.99981	5.00824		0.987447	-0.0125534
4	gln	A683C	5.28	15.68	0.336735	29.6327	5.44359	4.88	15.68	0.311224	27.3878	5.23333	5.33846		1.05255	0.0525543
4	gln	A683C	5.2	15.68	0.331633	29.1837	5.40219	4.85	15.68	0.309311	27.2194	5.21722	5.30971		1.04689	0.0468851
4	gln	∆406-417	5.02	15.68	0.320153	28.1735	5.30787	5.08	15.68	0.32398	28.5102	5.33949	5.32368		1.04964	0.0496406
4	gln	∆406-417	5.17	15.68	0.329719	29.0153	5.38659	5.05	15.68	0.322066	28.3418	5.32371	5.35515		1.05584	0.0558442
4	gln	glnK ∆84	3.45	15.68	0.220026	19.3622	4.40026	3.5	15.68	0.223214	19.6429	4.43203	4.41614		0.870706	-0.129294
4	gln	glnK ∆84	3.56	15.68	0.227041	19.9796	4.46985	3.5	15.68	0.223214	19.6429	4.43203	4.45094		0.877567	-0.122433
4	glu	A289C	12.03	15.63	0.769674	67.7313	8.2299	12.03	15.63	0.769674	67.7313	8.2299	8.2299	8.27919	0.994046	-0.00595355
4	glu	A289C	12.26	15.63	0.784389	69.0262	8.3082	12.38	15.63	0.792067	69.7019	8.34876	8.32848		1.00595	0.00595355
4	glu	A683C	11.74	15.63	0.75112	66.0985	8.1301	11.88	15.63	0.760077	66.8868	8.17843	8.15427		0.984911	-0.0150892
4	glu	A683C	11.53	15.63	0.737684	64.9162	8.05706	11.69	15.63	0.747921	65.817	8.11277	8.08491		0.976534	-0.0234659
4	glu	∆406-417	12.41	15.68	0.791454	69.648	8.34554	12.9	15.68	0.822704	72.398	8.5087	8.42712		1.01787	0.017867
4	glu	∆406-417	11.8	15.68	0.752551	66.2245	8.13784	11.91	15.68	0.759566	66.8418	8.17569	8.15676		0.985213	-0.0147875
4	glu	glnK ∆84	9.81	15.68	0.625638	55.0561	7.41998	9.96	15.68	0.635204	55.898	7.47649	7.44824		0.899633	-0.100367
4	glu	glnK ∆84	10.63	15.68	0.677934	59.6582	7.72387	10.64	15.68	0.678571	59.7143	7.7275	7.72569		0.933145	-0.0668552
4	LB	A289C	6.95	15.63	0.444658	39.1299	6.25539	7.01	15.63	0.448496	39.4677	6.28233	6.26886	6.34973	0.987263	-0.0127367
4	LB	A289C	7.42	15.63	0.474728	41.7761	6.46344	7.27	15.63	0.465131	40.9315	6.39778	6.43061		1.01274	0.0127367
4	LB	A683C	6.66	15.63	0.426104	37.4971	6.12349	6.74	15.63	0.431222	37.9475	6.16016	6.14182		0.967257	-0.0327433
4	LB	A683C	6.66	15.63	0.426104	37.4971	6.12349	6.74	15.63	0.431222	37.9475	6.16016	6.14182		0.967257	-0.0327433
4	LB	∆406-417	7.24	15.68	0.461735	40.6327	6.37437	7.27	15.68	0.463648	40.801	6.38757	6.38097		1.00492	0.00491941
4	LB	∆406-417	6.28	15.68	0.40051	35.2449	5.93674	6.25	15.68	0.398597	35.0765	5.92254	5.92964		0.933841	-0.0661589
4	LB	glnK ∆84	5.81	15.68	0.370536	32.6071	5.71027	5.84	15.68	0.372449	32.7755	5.72499	5.71763		0.900452	-0.0995484
4	LB	glnK ∆84	6.13	15.68	0.390944	34.4031	5.86541	6.13	15.68	0.390944	34.4031	5.86541	5.86541		0.923726	-0.0762744
4	M9	A289C	7.91	15.63	0.506078	44.5349	6.67345	7.82	15.63	0.50032	44.0282	6.63537	6.65441	6.66709	0.998098	-0.00190177
4	M9	A289C	7.94	15.63	0.507997	44.7038	6.68609	7.91	15.63	0.506078	44.5349	6.67345	6.67977		1.0019	0.00190177
4	M9	A683C	7.68	15.63	0.491363	43.2399	6.57571	7.62	15.63	0.487524	42.9021	6.54997	6.56284		0.984364	-0.0156363
4	M9	A683C	7.77	15.63	0.497121	43.7466	6.61412	7.62	15.63	0.487524	42.9021	6.54997	6.58205		0.987245	-0.0127552
4	M9	∆406-417	7.37	15.68	0.470026	41.3622	6.43135	7.37	15.68	0.470026	41.3622	6.43135	6.43135		0.964641	-0.0353586
4	M9	∆406-417	7.53	15.68	0.48023	42.2602	6.50078	7.53	15.68	0.48023	42.2602	6.50078	6.50078		0.975056	-0.0249438
4	M9	glnK ∆84	1.52	15.68	0.0969388	8.53061	2.92072	1.58	15.68	0.100765	8.86735	2.97781	2.94927		0.442362	-0.557638
4	M9	glnK ∆84	1.54	15.68	0.0982143	8.64286	2.93987	1.49	15.68	0.0950255	8.36224	2.89175	2.91581		0.437345	-0.562655

## Sheet: Fig 4A
strain	env	supconc	emergence	grouped
AR2	LB	0	1
AR2	LB	0	1
AR2	LB	0	1
AR2	LB	0	2
AR2	LB	0	2
AR2	LB	0	2
AR2	LB	0	2
AR2	LB	0	2
AR2	LB	0	2
AR2	LB	0	2
AR2	LB	0	2
AR2	LB	0	2
AR2	LB	0	2
AR2	LB	0	3
AR2	LB	0	3
AR2	LB	0	3
AR2	LB	0	3
AR2	LB	0	3
AR2	LB	0	3
AR2	LB	0	3
AR2	LB	0	4
AR2	LB	0	4
AR2	LB	0	4
AR2	LB	0	4
AR2	LB	0	4
AR2	LB	0	4
AR2	LB	0	4
AR2	LB	0	4
AR2	LB	0	5
AR2	LB	0	6
AR2	LB	0	6
AR2	M9	0	2
AR2	M9	0	2
AR2	M9	0	2
AR2	M9	0	3
AR2	M9	0	3
AR2	M9	0	3
AR2	M9	0	3
AR2	M9	0	3
AR2	M9	0	3
AR2	M9	0	3
AR2	M9	0	3
AR2	M9	0	3
AR2	M9	0	4
AR2	M9	0	4
AR2	M9	0	4
AR2	M9	0	4
AR2	M9	0	4
AR2	M9	0	4
AR2	M9	0	4
AR2	M9	0	4
AR2	M9	0	5
AR2	M9	0	5
AR2	M9	0	5
AR2	M9	0	5
AR2	M9	0	5
AR2	M9	0	5
AR2	M9	0	5
AR2	M9	0	5
AR2	M9	0	6
AR2	M9	0	6
AR2	M9	0	6
AR2	M9	0	7
AR2	M9	0	8
AR2-sm	LB	0	4
AR2-sm	LB	0	4
AR2-sm	LB	0	4
AR2-sm	LB	0	6
AR2-sm	LB	0	7
AR2-sm	LB	0	7
AR2-sm	LB	0	7
AR2-sm	LB	0	8
AR2-sm	LB	0	8
AR2-sm	LB	0	10
AR2-sm	LB	0	10
AR2-sm	LB	0	10
AR2-sm	LB	0	10
AR2-sm	LB	0	11	+
AR2-sm	LB	0	11	+
AR2-sm	LB	0	11	+
AR2-sm	LB	0	11	+
AR2-sm	LB	0	11	+
AR2-sm	LB	0	11	+
AR2-sm	LB	0	11	+
AR2-sm	LB	0	11	+
AR2-sm	LB	0	11	+
AR2-sm	M9	0	4
AR2-sm	M9	0	4
AR2-sm	M9	0	5
AR2-sm	M9	0	8
AR2-sm	M9	0	8
AR2-sm	M9	0	8
AR2-sm	M9	0	9
AR2-sm	M9	0	9
AR2-sm	M9	0	10
AR2-sm	M9	0	10
AR2-sm	M9	0	10
AR2-sm	M9	0	11	+
AR2-sm	M9	0	11	+
AR2-sm	M9	0	11	+
AR2-sm	M9	0	11	+
AR2-sm	M9	0	11	+
AR2-sm	M9	0	11	+
AR2-sm	M9	0	11	+
AR2-sm	M9	0	11	+
AR2-sm	M9	0	11	+
AR2-sm	M9	0	11	+
AR2-sm	M9	0	11	+
AR2-sm	M9	0	11	+
AR2-sm	M9	0	11	+

## Sheet: Fig 4B
strain	env	supconc	envcat	phenotype	locus	mutation
AR2	M9	0	m9	yes	ntrb	A289C
AR2	M9	0	m9	yes	ntrb	A289C
AR2	M9	0	m9	yes	ntrb	A289C
AR2	M9	0	m9	yes	ntrb	A289C
AR2	M9	0	m9	yes	ntrb	A289C
AR2	M9	0	m9	yes	ntrb	A289C
AR2	M9	0	m9	yes	ntrb	A289C
AR2	M9	0	m9	yes	ntrb	A289C
AR2	M9	0	m9	yes	ntrb	A289C
AR2	M9	0	m9	yes	ntrb	A289C
AR2	M9	0	m9	yes	ntrb	A289C
AR2	M9	0	m9	yes	ntrb	A289C
AR2	M9	0	m9	yes	ntrb	A289C
AR2	M9	0	m9	yes	ntrb	A289C
AR2	M9	0	m9	yes	ntrb	A289C
AR2	M9	0	m9	yes	ntrb	A289C
AR2	M9	0	m9	yes	ntrb	A289C
AR2	M9	0	m9	yes	ntrb	A289C
AR2	M9	0	m9	yes	ntrb	A289C
AR2	M9	0	m9	yes	ntrb	A289C
AR2	M9	0	m9	yes	ntrb	A289C
AR2	M9	0	m9	yes	ntrb	A289C
AR2	M9	0	m9	yes	ntrb	A289C
AR2	M9	0	m9	yes	ntrb	∆406-417
AR2	LB	na	lb	yes	ntrb	A289C
AR2	LB	na	lb	yes	ntrb	A289C
AR2	LB	na	lb	yes	ntrb	A289C
AR2	LB	na	lb	yes	ntrb	A289C
AR2	LB	na	lb	yes	ntrb	A289C
AR2-sm	M9	0	m9	yes	ntrb	C298A
AR2-sm	M9	0	m9	yes	ntrb	T193C
AR2-sm	M9	0	m9	yes	ntrb	G328A
AR2-sm	M9	0	m9	yes	ntrb	∆406-417
AR2-sm	M9	0	m9	yes	ntrb	T224C
AR2-sm	M9	0	m9	yes	glnk	glnK A5C
AR2-sm	M9	0	m9	yes	Unidentified	Unidentified
AR2-sm	M9	0	m9	yes	Unidentified	Unidentified
AR2-sm	M9	0	m9	no	na	na
AR2-sm	M9	0	m9	no	na	na
AR2-sm	M9	0	m9	no	na	na
AR2-sm	M9	0	m9	no	na	na
AR2-sm	M9	0	m9	no	na	na
AR2-sm	M9	0	m9	no	na	na
AR2-sm	M9	0	m9	no	na	na
AR2-sm	M9	0	m9	no	na	na
AR2-sm	M9	0	m9	no	na	na
AR2-sm	M9	0	m9	no	na	na
AR2-sm	M9	0	m9	no	na	na
AR2-sm	M9	0	m9	no	na	na
AR2-sm	M9	0	m9	no	na	na
AR2-sm	M9	0	m9	no	na	na
AR2-sm	M9	0	m9	no	na	na
AR2-sm	M9	0	m9	no	na	na
AR2-sm	LB	na	lb	yes	ntrb	A683C
AR2-sm	LB	na	lb	yes	ntrb	∆410-421
AR2-sm	LB	na	lb	yes	ntrb	∆406-417
AR2-sm	LB	na	lb	yes	glnk	glnK A263G
AR2-sm	LB	na	lb	yes	glnk	glnK G110A
AR2-sm	LB	na	lb	yes	Unidentified	Unidentified
AR2-sm	LB	na	lb	yes	Unidentified	Unidentified
AR2-sm	LB	na	lb	yes	Unidentified	Unidentified
AR2-sm	LB	na	lb	no	na	na
AR2-sm	LB	na	lb	no	na	na
AR2-sm	LB	na	lb	no	na	na
AR2-sm	LB	na	lb	no	na	na
AR2-sm	LB	na	lb	no	na	na
AR2-sm	LB	na	lb	no	na	na
AR2-sm	LB	na	lb	no	na	na
AR2-sm	LB	na	lb	no	na	na
AR2-sm	LB	na	lb	no	na	na
AR2-sm	LB	na	lb	no	na	na
AR2-sm	LB	na	lb	no	na	na
AR2-sm	LB	na	lb	no	na	na
AR2-sm	LB	na	lb	no	na	na
AR2-sm	LB	na	lb	no	na	na
AR2-sm	LB	na	lb	no	na	na
AR2-sm	LB	na	lb	no	na	na
Note: Phenotype yes/no was determined after growth for 120h for AR2 and ∆fleQ and 240h for AR2sm. Therefore the proportion of motile lines after the alloted time are not directly comparable between a synonymous and non-synonymous mutant line.

## Sheet: Fig 5A
strain	env	emergence	grouped
Pf0-2x	LB	3
Pf0-2x	LB	3
Pf0-2x	LB	3
Pf0-2x	LB	3
Pf0-2x	LB	3
Pf0-2x	LB	4
Pf0-2x	LB	4
Pf0-2x	LB	4
Pf0-2x	LB	4
Pf0-2x	LB	4
Pf0-2x	LB	4
Pf0-2x	LB	4
Pf0-2x	LB	4
Pf0-2x	LB	5
Pf0-2x	LB	5
Pf0-2x	LB	5
Pf0-2x	LB	5
Pf0-2x	LB	5
Pf0-2x	LB	5
Pf0-2x	LB	5
Pf0-2x	LB	6
Pf0-2x	LB	6
Pf0-2x	LB	6
Pf0-2x	LB	6
Pf0-2x	LB	7
Pf0-2x	LB	7
Pf0-2x	LB	7
Pf0-2x	LB	7
Pf0-2x	LB	9
Pf0-2x	M9	3
Pf0-2x	M9	3
Pf0-2x	M9	3
Pf0-2x	M9	4
Pf0-2x	M9	4
Pf0-2x	M9	4
Pf0-2x	M9	5
Pf0-2x	M9	5
Pf0-2x	M9	5
Pf0-2x	M9	5
Pf0-2x	M9	5
Pf0-2x	M9	6
Pf0-2x	M9	6
Pf0-2x	M9	6
Pf0-2x	M9	7
Pf0-2x	M9	9
Pf0-2x	M9	10
Pf0-2x	M9	10
Pf0-2x	M9	10
Pf0-2x	M9	10
Pf0-2x	M9	11	+
Pf0-2x	M9	11	+
Pf0-2x-sm	LB	2
Pf0-2x-sm	LB	2
Pf0-2x-sm	LB	2
Pf0-2x-sm	LB	2
Pf0-2x-sm	LB	2
Pf0-2x-sm	LB	2
Pf0-2x-sm	LB	2
Pf0-2x-sm	LB	3
Pf0-2x-sm	LB	3
Pf0-2x-sm	LB	3
Pf0-2x-sm	LB	3
Pf0-2x-sm	LB	3
Pf0-2x-sm	LB	3
Pf0-2x-sm	LB	4
Pf0-2x-sm	LB	4
Pf0-2x-sm	LB	4
Pf0-2x-sm	LB	4
Pf0-2x-sm	LB	5
Pf0-2x-sm	LB	6
Pf0-2x-sm	M9	2
Pf0-2x-sm	M9	2
Pf0-2x-sm	M9	3
Pf0-2x-sm	M9	3
Pf0-2x-sm	M9	3
Pf0-2x-sm	M9	3
Pf0-2x-sm	M9	3
Pf0-2x-sm	M9	4
Pf0-2x-sm	M9	4
Pf0-2x-sm	M9	4
Pf0-2x-sm	M9	4
Pf0-2x-sm	M9	5
Pf0-2x-sm	M9	6

## Sheet: Fig 5B
strain	env	supconc	envcat	phenotype	locus	site	mutation
pf0-2x	LB	0	lb	yes	glnA	∆C555-A560	glnA ∆C555-A560
pf0-2x	LB	0	lb	yes	glnA	∆C555-A560	glnA ∆C555-A560
pf0-2x	LB	0	lb	yes	glnA	A938C, G943A	glnA A938C, G943A
pf0-2x	LB	0	lb	yes	glnA	G1249C	glnA G1249C
pf0-2x	LB	0	lb	yes	glnA	ins554-CGACCA	glnA ins554-CGACCA
pf0-2x	LB	0	lb	yes	glnA	ins554-CGACCA	glnA ins554-CGACCA
pf0-2x	LB	0	lb	yes	glnA	ins554-CGACCA	glnA ins554-CGACCA
pf0-2x	LB	0	lb	yes	glnA	ins554-CGACCA	glnA ins554-CGACCA
pf0-2x	LB	0	lb	yes	glnA	ins554-CGACCA	glnA ins554-CGACCA
pf0-2x	LB	0	lb	yes	glnA	T1078C	glnA T1078C
pf0-2x	LB	0	lb	yes	glnA	T1078G	glnA T1078G
pf0-2x	LB	0	lb	yes	glnA	C467A	glnA C467A
pf0-2x	LB	0	lb	yes	glnA	C467A	glnA C467A
pf0-2x	LB	0	lb	yes	glnA	G152A	glnA G152A
pf0-2x	LB	0	lb	yes	glnA	G804C	glnA G804C
pf0-2x	LB	0	lb	yes	glnA	C504A	glnA C504A
pf0-2x	LB	0	lb	yes	glnA	ins941-GGCCA	glnA ins941-GGCCA
pf0-2x	LB	0	lb	yes	glnA	T424C	glnA T424C
pf0-2x	LB	0	lb	yes	glnA	T871C	glnA T871C
pf0-2x	LB	0	lb	yes	glnA	C5A	glnA C5A
pf0-2x	LB	0	lb	yes	Unidentified	Unidentified	Unidentified
pf0-2x	LB	0	lb	yes	glnK	∆C249-T257	glnK ∆C249-T257
pf0-2x	LB	0	lb	yes	glnK	∆G36-T38	glnK ∆G36-T38
pf0-2x	LB	0	lb	yes	glnK	C76T	glnK C76T
pf0-2x	LB	0	lb	yes	ntrB	∆C406-C417	ntrB ∆C406-C417
pf0-2x	LB	0	lb	yes	ntrB	G328A	ntrB G328A
pf0-2x	LB	0	lb	yes	ntrB	G328A	ntrB G328A
pf0-2x	LB	0	lb	yes	Unidentified	Unidentified	Unidentified
pf0-2x	LB	0	lb	yes	Unidentified	Unidentified	Unidentified
pf0-2x	M9	0	m9	yes	glnA	G530A	glnA G530A
pf0-2x	M9	0	m9	yes	glnA	C207T	glnA C207T
pf0-2x	M9	0	m9	yes	glnA	G515A	glnA G515A
pf0-2x	M9	0	m9	yes	glnA	T809C	glnA T809C
pf0-2x	M9	0	m9	yes	glnA	T809C	glnA T809C
pf0-2x	M9	0	m9	yes	glnA	T1102C	glnA T1102C
pf0-2x	M9	0	m9	yes	glnK	A172G	glnK A172G
pf0-2x	M9	0	m9	yes	glnK	G142T	glnK G142T
pf0-2x	M9	0	m9	yes	glnK	C115T	glnK C115T
pf0-2x	M9	0	m9	yes	ntrB	G421C	ntrB G421C
pf0-2x	M9	0	m9	yes	ntrB	A683C	ntrB A683C
pf0-2x	M9	0	m9	yes	ntrB	G682A	ntrB G682A
pf0-2x	M9	0	m9	yes	ntrB	T224A	ntrB T224A
pf0-2x	M9	0	m9	yes	ntrB	T382C	ntrB T382C
pf0-2x	M9	0	m9	yes	ntrB	G689A	ntrB G689A
pf0-2x	M9	0	m9	yes	ntrB	C690A	ntrB C690A
pf0-2x	M9	0	m9	yes	ntrB	A46C	ntrB A46C
pf0-2x	M9	0	m9	yes	ntrB	A55C	ntrB A55C
pf0-2x	M9	0	m9	yes	ntrB	T410A	ntrB T410A
pf0-2x	M9	0	m9	yes	ntrB	T275A	ntrB T275A
pf0-2x	M9	0	m9	yes	ntrB	T275A	ntrB T275A
pf0-2x	M9	0	m9	yes	Unidentified	Unidentified	Unidentified
pf0-2x-sm6	M9	0	m9	yes	ntrB	A289C	ntrB A289C
pf0-2x-sm6	M9	0	m9	yes	ntrB	A289C	ntrB A289C
pf0-2x-sm6	M9	0	m9	yes	ntrB	A289C	ntrB A289C
pf0-2x-sm6	M9	0	m9	yes	ntrB	A289C	ntrB A289C
pf0-2x-sm6	M9	0	m9	yes	ntrB	A289C	ntrB A289C
pf0-2x-sm6	M9	0	m9	yes	ntrB	A289C	ntrB A289C
pf0-2x-sm6	M9	0	m9	yes	ntrB	A289C	ntrB A289C
pf0-2x-sm6	M9	0	m9	yes	ntrB	A289C	ntrB A289C
pf0-2x-sm6	M9	0	m9	yes	ntrB	∆A216-A230	ntrB ∆A216-A230
pf0-2x-sm6	M9	0	m9	yes	Unidentified	Unidentified	Unidentified
pf0-2x-sm6	LB	0	lb	yes	ntrB	A289C	ntrB A289C
pf0-2x-sm6	LB	0	lb	yes	ntrB	A289C	ntrB A289C
pf0-2x-sm6	LB	0	lb	yes	ntrB	A289C	ntrB A289C
pf0-2x-sm6	LB	0	lb	yes	ntrB	A289C	ntrB A289C
pf0-2x-sm6	LB	0	lb	yes	ntrB	A289C	ntrB A289C
pf0-2x-sm6	LB	0	lb	yes	ntrB	G328A	ntrB G328A

## Sheet: Sup. Fig. 1
LB - 1	AR2						A289C						12bpdel						A683C									Area under the curve static					Relative T97P average				Corrected to 0
reading	value1	auc1	value2	auc2	value3	auc3	value1	auc1	value2	auc2	value3	auc3	value1	auc1	value2	auc2	value3	auc3	value1	auc1	value2	auc2	value3	auc3				AR2	A289C	12bp del	A683C	AR2 average	AR2	A289C	12bp del	A683C	AR2	A289C	12bp del	A683C
0	0.0895	0.09065	0.0876	0.08835	0.0897	0.0898	0.0877	0.08795	0.0896	0.0897	0.088	0.08835	0.0882	0.08925	0.0889	0.0895	0.0908	0.09105	0.0888	0.0889	0.0904	0.0905	0.0895	0.0896		LB	1	50.6723	49.1418	49.8681	48.7591	52.9503	0.95698	0.928075	0.941793	0.920847	-0.0430196	-0.0719251	-0.0582075	-0.0791526
1	0.0918	0.0917	0.0891	0.08915	0.0899	0.09005	0.0882	0.08825	0.0898	0.09005	0.0887	0.089	0.0903	0.0903	0.0901	0.09035	0.0913	0.0913	0.089	0.0891	0.0906	0.0907	0.0897	0.0898			2	50.8485	52.0708	53.7944	47.4481		0.960306	0.983391	1.01594	0.896087	-0.0396939	-0.016609	0.0159414	-0.103913
2	0.0916	0.0919	0.0892	0.08955	0.0902	0.0903	0.0883	0.08865	0.0903	0.0904	0.0893	0.0894	0.0903	0.0906	0.0906	0.0917	0.0913	0.09135	0.0892	0.0893	0.0908	0.09085	0.0899	0.0901			3	49.3893	49.7542	49.9792	47.2461		0.93275	0.939641	0.943891	0.892273	-0.0672499	-0.0603595	-0.0561093	-0.107727
3	0.0922	0.0926	0.0899	0.09095	0.0904	0.09075	0.089	0.08935	0.0905	0.09065	0.0895	0.08965	0.0909	0.0911	0.0928	0.0927	0.0914	0.09145	0.0894	0.08955	0.0909	0.09095	0.0903	0.09065			4	53.4032	52.7532	48.4976	44.8494		1.00855	0.996279	0.915909	0.84701	0.00855426	-0.00372142	-0.0840912	-0.15299
4	0.093	0.0932	0.092	0.0918	0.0911	0.09105	0.0897	0.08965	0.0908	0.0911	0.0898	0.08995	0.0913	0.0913	0.0926	0.09275	0.0915	0.0916	0.0897	0.08975	0.091	0.09115	0.091	0.0909			5	57.279	50.0334	48.0159	50.1298		1.08175	0.944913	0.906811	0.946733	0.0817503	-0.0550866	-0.0931894	-0.053267
5	0.0934	0.09325	0.0916	0.0918	0.091	0.0912	0.0896	0.0897	0.0914	0.09135	0.0901	0.09025	0.0913	0.09125	0.0929	0.093	0.0917	0.0919	0.0898	0.08985	0.0913	0.09135	0.0908	0.09105			6	56.1092	50.3349	48.3815	46.0777		1.05966	0.950606	0.913716	0.870206	0.0596588	-0.0493935	-0.0862838	-0.129794
6	0.0931	0.0933	0.092	0.09195	0.0914	0.0916	0.0898	0.08995	0.0913	0.0916	0.0904	0.0905	0.0912	0.09125	0.0931	0.0929	0.0921	0.0922	0.0899	0.0902	0.0914	0.0917	0.0913	0.09135		M9	1	28.139	22.9326	21.0887	18.7201	26.7803	1.05073	0.856324	0.787471	0.699022	0.0507312	-0.143676	-0.212529	-0.300978
7	0.0935	0.09355	0.0919	0.09215	0.0918	0.0918	0.0901	0.0901	0.0919	0.0919	0.0906	0.09065	0.0913	0.0914	0.0927	0.0931	0.0923	0.09245	0.0905	0.09055	0.092	0.0921	0.0914	0.0916			2	30.8418	19.8882	19.8353	18.7554		1.15166	0.742643	0.740666	0.70034	0.151658	-0.257357	-0.259334	-0.29966
8	0.0936	0.09385	0.0924	0.0925	0.0918	0.0921	0.0901	0.0901	0.0919	0.092	0.0907	0.09075	0.0915	0.0916	0.0935	0.09365	0.0926	0.0927	0.0906	0.0907	0.0922	0.0923	0.0918	0.09175			3	27.7923	19.045	20.435	23.1457		1.03779	0.711156	0.763058	0.864277	0.037787	-0.288844	-0.236942	-0.135723
9	0.0941	0.0943	0.0926	0.0931	0.0924	0.09245	0.0901	0.0902	0.0921	0.09215	0.0908	0.0909	0.0917	0.0918	0.0938	0.09405	0.0928	0.0931	0.0908	0.09085	0.0924	0.0925	0.0917	0.0919			4	22.3302	18.2612	17.5096	21.1766		0.83383	0.68189	0.653821	0.790751	-0.16617	-0.31811	-0.346179	-0.209249
10	0.0945	0.09475	0.0936	0.0937	0.0925	0.09275	0.0903	0.0902	0.0922	0.0923	0.091	0.09105	0.0919	0.09205	0.0943	0.0946	0.0934	0.0934	0.0909	0.091	0.0926	0.0927	0.0921	0.09225			5	25.3689	18.34	18.835	17.8675		0.947297	0.68483	0.703312	0.667187	-0.0527028	-0.31517	-0.296688	-0.332813
11	0.095	0.0953	0.0938	0.0942	0.093	0.0932	0.0901	0.09025	0.0924	0.09255	0.0911	0.0914	0.0922	0.09235	0.0949	0.09495	0.0934	0.09355	0.0911	0.0911	0.0928	0.0928	0.0924	0.0925			6	26.2098	18.0148	17.5901	17.4812		0.978697	0.672687	0.656829	0.652762	-0.0213029	-0.327313	-0.343171	-0.347238
12	0.0956	0.0957	0.0946	0.09495	0.0934	0.0936	0.0904	0.09045	0.0927	0.09295	0.0917	0.09175	0.0925	0.09265	0.095	0.0949	0.0937	0.0938	0.0911	0.0912	0.0928	0.093	0.0926	0.0926		M9+glu	1	37.4153	40.9419	42.0892	38.3585	39.6731	0.94309	1.03198	1.0609	0.966863	-0.0569098	0.0319803	0.0608991	-0.0331368
13	0.0958	0.0962	0.0953	0.0957	0.0938	0.0942	0.0905	0.0907	0.0932	0.09355	0.0918	0.09195	0.0928	0.093	0.0948	0.095	0.0939	0.09395	0.0913	0.0915	0.0932	0.09325	0.0926	0.0928			2	38.2873	38.9919	39.6865	37.6563		0.965069	0.982829	1.00034	0.949165	-0.0349315	-0.0171714	0.00033671	-0.0508352
14	0.0966	0.0969	0.0961	0.0966	0.0946	0.095	0.0909	0.09105	0.0939	0.09415	0.0921	0.09225	0.0932	0.09345	0.0952	0.0953	0.094	0.0942	0.0917	0.0918	0.0933	0.09345	0.093	0.09315			3	39.8384	33.8858	42.2251	37.0036		1.00417	0.854124	1.06432	0.93271	0.0041655	-0.145876	0.0643246	-0.0672896
15	0.0972	0.0976	0.0971	0.0977	0.0954	0.0959	0.0912	0.0914	0.0944	0.09485	0.0924	0.0926	0.0937	0.0939	0.0954	0.09555	0.0944	0.09455	0.0919	0.092	0.0936	0.09365	0.0933	0.09345			4	41.0963	40.6537	38.7283	41.5516		1.03587	1.02471	0.976186	1.04735	0.0358721	0.0247147	-0.0238144	0.0473484
16	0.098	0.09835	0.0983	0.09895	0.0964	0.09685	0.0916	0.09175	0.0953	0.0957	0.0928	0.093	0.0941	0.09425	0.0957	0.0957	0.0947	0.09475	0.0921	0.09225	0.0937	0.09385	0.0936	0.0937			5	40.4909	41.6845	35.8721	44.4395		1.02061	1.0507	0.90419	1.12014	0.0206137	0.0506982	-0.0958102	0.120141
17	0.0987	0.0995	0.0996	0.1004	0.0973	0.09795	0.0919	0.0921	0.0961	0.09655	0.0932	0.0935	0.0944	0.095	0.0957	0.09585	0.0948	0.09515	0.0924	0.09265	0.094	0.09415	0.0938	0.0942			6	40.9106	40.3817	40.1897	39.2723		1.03119	1.01786	1.01302	0.989895	0.0311901	0.0178599	0.0130204	-0.0101049
18	0.1003	0.101	0.1012	0.1021	0.0986	0.09915	0.0923	0.0927	0.097	0.09755	0.0938	0.0943	0.0956	0.096	0.096	0.0961	0.0955	0.0958	0.0929	0.09325	0.0943	0.09445	0.0946	0.09485		M9+gln	1	38.7251	40.7876	38.0087	39.748	37.9996	1.01909	1.07337	1.00024	1.04601	0.0190934	0.0733703	0.000237941	0.0460121
19	0.1017	0.10255	0.103	0.10415	0.0997	0.1006	0.0931	0.0935	0.0981	0.09845	0.0948	0.09515	0.0964	0.09685	0.0962	0.0967	0.0961	0.0965	0.0936	0.0939	0.0946	0.09485	0.0951	0.0955			2	37.3857	39.2195	38.9322	40.6722		0.983846	1.0321	1.02454	1.07033	-0.0161543	0.0321041	0.0245421	0.0703334
20	0.1034	0.10435	0.1053	0.10645	0.1015	0.1023	0.0939	0.09435	0.0988	0.09935	0.0955	0.0958	0.0973	0.0978	0.0972	0.0978	0.0969	0.09735	0.0942	0.0944	0.0951	0.0955	0.0959	0.0962			3	36.4722	37.8204	39.5366	35.7672		0.959803	0.995284	1.04045	0.941252	-0.0401967	-0.00471606	0.0404463	-0.0587482
21	0.1053	0.10635	0.1076	0.10905	0.1031	0.10415	0.0948	0.0953	0.0999	0.1003	0.0961	0.09655	0.0983	0.09885	0.0984	0.099	0.0978	0.0985	0.0946	0.0952	0.0959	0.09645	0.0965	0.0969			4	35.7947	43.7113	41.6362	43.4095		0.941977	1.15031	1.0957	1.14237	-0.0580232	0.150309	0.0957008	0.142367
22	0.1074	0.1084	0.1105	0.1118	0.1052	0.1063	0.0958	0.09635	0.1007	0.101	0.097	0.0974	0.0994	0.0999	0.0996	0.1002	0.0992	0.09995	0.0958	0.09635	0.097	0.09735	0.0973	0.09765			5	39.2242	44.8171	41.9849	45.2222		1.03223	1.17941	1.10488	1.19007	0.0322264	0.17941	0.104878	0.190069
23	0.1094	0.1106	0.1131	0.1145	0.1074	0.10865	0.0969	0.09725	0.1013	0.10175	0.0978	0.0984	0.1004	0.101	0.1008	0.1016	0.1007	0.1014	0.0969	0.0974	0.0977	0.0982	0.098	0.09865			6	40.3956	44.382	44.1396	42.6613		1.06305	1.16796	1.16158	1.12268	0.0630544	0.167958	0.161582	0.122677
24	0.1118	0.1134	0.1159	0.1172	0.1099	0.1112	0.0976	0.0981	0.1022	0.1029	0.099	0.0995	0.1016	0.1022	0.1024	0.1031	0.1021	0.1027	0.0979	0.09855	0.0987	0.09925	0.0993	0.09985
25	0.115	0.1167	0.1185	0.12015	0.1125	0.1139	0.0986	0.0991	0.1036	0.10415	0.1	0.10065	0.1028	0.10325	0.1038	0.1048	0.1033	0.10375	0.0992	0.0999	0.0998	0.10025	0.1004	0.10105
26	0.1184	0.1206	0.1218	0.1234	0.1153	0.117	0.0996	0.1003	0.1047	0.10545	0.1013	0.10185	0.1037	0.10425	0.1058	0.10675	0.1042	0.1048	0.1006	0.1014	0.1007	0.1013	0.1017	0.1024
27	0.1228	0.1258	0.125	0.1269	0.1187	0.12065	0.101	0.1016	0.1062	0.10695	0.1024	0.1029	0.1048	0.1054	0.1077	0.1087	0.1054	0.10615	0.1022	0.1029	0.1019	0.1026	0.1031	0.1037
28	0.1288	0.13105	0.1288	0.1305	0.1226	0.1249	0.1022	0.1028	0.1077	0.10835	0.1034	0.104	0.106	0.1066	0.1097	0.1106	0.1069	0.1077	0.1036	0.10445	0.1033	0.10405	0.1043	0.10505
29	0.1333	0.135	0.1322	0.1347	0.1272	0.12975	0.1034	0.104	0.109	0.1098	0.1046	0.105	0.1072	0.10795	0.1115	0.1126	0.1085	0.1093	0.1053	0.10615	0.1048	0.1056	0.1058	0.1065
30	0.1367	0.1399	0.1372	0.13945	0.1323	0.1348	0.1046	0.10535	0.1106	0.1114	0.1054	0.10575	0.1087	0.1095	0.1137	0.11465	0.1101	0.11095	0.107	0.10785	0.1064	0.10705	0.1072	0.1078
31	0.1431	0.14475	0.1417	0.14325	0.1373	0.1402	0.1061	0.10675	0.1122	0.11305	0.1061	0.1066	0.1103	0.11105	0.1156	0.1164	0.1118	0.1124	0.1087	0.10975	0.1077	0.10845	0.1084	0.1092
32	0.1464	0.14875	0.1448	0.14725	0.1431	0.1457	0.1074	0.10805	0.1139	0.1147	0.1071	0.1075	0.1118	0.11265	0.1172	0.11815	0.113	0.11365	0.1108	0.1117	0.1092	0.10995	0.11	0.1106
33	0.1511	0.1527	0.1497	0.1523	0.1483	0.15075	0.1087	0.1096	0.1155	0.11635	0.1079	0.1085	0.1135	0.11435	0.1191	0.1201	0.1143	0.11525	0.1126	0.1136	0.1107	0.11165	0.1112	0.1119
34	0.1543	0.15675	0.1549	0.15755	0.1532	0.155	0.1105	0.1115	0.1172	0.11805	0.1091	0.10965	0.1152	0.11605	0.1211	0.122	0.1162	0.11695	0.1146	0.1156	0.1126	0.11345	0.1126	0.11335
35	0.1592	0.16185	0.1602	0.162	0.1568	0.15825	0.1125	0.11325	0.1189	0.11985	0.1102	0.11095	0.1169	0.1178	0.1229	0.1237	0.1177	0.1187	0.1166	0.11755	0.1143	0.11525	0.1141	0.11485
36	0.1645	0.1666	0.1638	0.16625	0.1597	0.1611	0.114	0.1148	0.1208	0.12165	0.1117	0.1125	0.1187	0.11955	0.1245	0.1253	0.1197	0.12075	0.1185	0.1194	0.1162	0.117	0.1156	0.1164
37	0.1687	0.17115	0.1687	0.1706	0.1625	0.1644	0.1156	0.1164	0.1225	0.1235	0.1133	0.1141	0.1204	0.1213	0.1261	0.1269	0.1218	0.1227	0.1203	0.1212	0.1178	0.11865	0.1172	0.11815
38	0.1736	0.17575	0.1725	0.17555	0.1663	0.1679	0.1172	0.11795	0.1245	0.12555	0.1149	0.11595	0.1222	0.12305	0.1277	0.1288	0.1236	0.1247	0.1221	0.12295	0.1195	0.12025	0.1191	0.1199
39	0.1779	0.18045	0.1786	0.1813	0.1695	0.17225	0.1187	0.1195	0.1266	0.12745	0.117	0.11775	0.1239	0.12465	0.1299	0.13195	0.1258	0.12655	0.1238	0.1247	0.121	0.12185	0.1207	0.1215
40	0.183	0.18525	0.184	0.1862	0.175	0.17695	0.1203	0.1211	0.1283	0.1295	0.1185	0.1194	0.1254	0.1263	0.134	0.13755	0.1273	0.128	0.1256	0.12645	0.1227	0.1234	0.1223	0.12315
41	0.1875	0.18975	0.1884	0.1914	0.1789	0.18135	0.1219	0.12275	0.1307	0.13295	0.1203	0.12125	0.1272	0.1282	0.1411	0.14295	0.1287	0.1295	0.1273	0.1282	0.1241	0.1249	0.124	0.12485
42	0.192	0.19445	0.1944	0.19765	0.1838	0.18615	0.1236	0.12455	0.1352	0.14215	0.1222	0.1231	0.1292	0.1302	0.1448	0.1462	0.1303	0.13115	0.1291	0.13005	0.1257	0.12645	0.1257	0.1268
43	0.1969	0.19895	0.2009	0.20385	0.1885	0.1909	0.1255	0.1265	0.1491	0.15475	0.124	0.12475	0.1312	0.13245	0.1476	0.14915	0.132	0.13275	0.131	0.13195	0.1272	0.12805	0.1279	0.129
44	0.201	0.20355	0.2068	0.2097	0.1933	0.1971	0.1275	0.12855	0.1604	0.1619	0.1255	0.12625	0.1337	0.1364	0.1507	0.1525	0.1335	0.1355	0.1329	0.13475	0.1289	0.13	0.1301	0.13165
45	0.2061	0.20925	0.2126	0.21605	0.2009	0.2041	0.1296	0.13335	0.1634	0.16445	0.127	0.12775	0.1391	0.14305	0.1543	0.1569	0.1375	0.14245	0.1366	0.14135	0.1311	0.13305	0.1332	0.1361
46	0.2124	0.21505	0.2195	0.22245	0.2073	0.21015	0.1371	0.1456	0.1655	0.1652	0.1285	0.12935	0.147	0.1484	0.1595	0.1621	0.1474	0.1529	0.1461	0.151	0.135	0.13905	0.139	0.14225
47	0.2177	0.21995	0.2254	0.2289	0.213	0.2154	0.1541	0.15805	0.1649	0.165	0.1302	0.13135	0.1498	0.15095	0.1647	0.16825	0.1584	0.1615	0.1559	0.15825	0.1431	0.14835	0.1455	0.1477
48	0.2222	0.22525	0.2324	0.235	0.2178	0.22065	0.162	0.16465	0.1651	0.16495	0.1325	0.1347	0.1521	0.1541	0.1718	0.17515	0.1646	0.16515	0.1606	0.16195	0.1536	0.1562	0.1499	0.1513
49	0.2283	0.2317	0.2376	0.2407	0.2235	0.2268	0.1673	0.16755	0.1648	0.1657	0.1369	0.141	0.1561	0.15835	0.1785	0.18105	0.1657	0.1666	0.1633	0.16445	0.1588	0.1602	0.1527	0.15345
50	0.2351	0.23785	0.2438	0.24735	0.2301	0.23305	0.1678	0.16715	0.1666	0.16745	0.1451	0.14835	0.1606	0.1624	0.1836	0.1861	0.1675	0.16835	0.1656	0.167	0.1616	0.1625	0.1542	0.1548
51	0.2406	0.2443	0.2509	0.25385	0.236	0.2389	0.1665	0.1653	0.1683	0.17055	0.1516	0.1531	0.1642	0.16685	0.1886	0.19075	0.1692	0.17095	0.1684	0.1709	0.1634	0.16445	0.1554	0.1563
52	0.248	0.25155	0.2568	0.2598	0.2418	0.24515	0.1641	0.1639	0.1728	0.17485	0.1546	0.15585	0.1695	0.17155	0.1929	0.19475	0.1727	0.17545	0.1734	0.1753	0.1655	0.1669	0.1572	0.15825
53	0.2551	0.25855	0.2628	0.2661	0.2485	0.2519	0.1637	0.1655	0.1769	0.17845	0.1571	0.15835	0.1736	0.1768	0.1966	0.1991	0.1782	0.182	0.1772	0.1777	0.1683	0.17005	0.1593	0.16095
54	0.262	0.26535	0.2694	0.2729	0.2553	0.25925	0.1673	0.1689	0.18	0.18205	0.1596	0.1617	0.18	0.18225	0.2016	0.20425	0.1858	0.18635	0.1782	0.1785	0.1718	0.1736	0.1626	0.16405
55	0.2687	0.27185	0.2764	0.27935	0.2632	0.2664	0.1705	0.1742	0.1841	0.18575	0.1638	0.1658	0.1845	0.18635	0.2069	0.20965	0.1869	0.1869	0.1788	0.1801	0.1754	0.17515	0.1655	0.16675
56	0.275	0.27795	0.2823	0.2863	0.2696	0.2728	0.1779	0.17865	0.1874	0.18955	0.1678	0.1688	0.1882	0.19095	0.2124	0.2158	0.1869	0.1885	0.1814	0.18275	0.1749	0.17585	0.168	0.169
57	0.2809	0.28405	0.2903	0.29325	0.276	0.2792	0.1794	0.1806	0.1917	0.194	0.1698	0.1716	0.1937	0.19685	0.2192	0.2224	0.1901	0.19135	0.1841	0.1857	0.1768	0.1783	0.17	0.17165
58	0.2872	0.29045	0.2962	0.30035	0.2824	0.2855	0.1818	0.18395	0.1963	0.19895	0.1734	0.1748	0.2	0.2023	0.2256	0.2298	0.1926	0.1949	0.1873	0.18945	0.1798	0.1814	0.1733	0.17535
59	0.2937	0.29745	0.3045	0.3075	0.2886	0.2921	0.1861	0.1881	0.2016	0.20455	0.1762	0.17805	0.2046	0.20695	0.234	0.2376	0.1972	0.1992	0.1916	0.1938	0.183	0.1849	0.1774	0.17925
60	0.3012	0.3039	0.3105	0.3135	0.2956	0.2987	0.1901	0.192	0.2075	0.21065	0.1799	0.18225	0.2093	0.2119	0.2412	0.2452	0.2012	0.2035	0.196	0.1984	0.1868	0.18915	0.1811	0.1832
61	0.3066	0.31005	0.3165	0.3197	0.3018	0.30535	0.1939	0.19645	0.2138	0.21725	0.1846	0.18705	0.2145	0.2171	0.2492	0.2535	0.2058	0.2085	0.2008	0.20325	0.1915	0.1938	0.1853	0.18735
62	0.3135	0.3165	0.3229	0.3261	0.3089	0.3127	0.199	0.2014	0.2207	0.2244	0.1895	0.19175	0.2197	0.22275	0.2578	0.26205	0.2112	0.21395	0.2057	0.20835	0.1961	0.19815	0.1894	0.1915
63	0.3195	0.32305	0.3293	0.3322	0.3165	0.31955	0.2038	0.2065	0.2281	0.23215	0.194	0.19675	0.2258	0.2289	0.2663	0.2714	0.2167	0.2199	0.211	0.2139	0.2002	0.20265	0.1936	0.1962
64	0.3266	0.3296	0.3351	0.339	0.3226	0.32555	0.2092	0.21235	0.2362	0.2404	0.1995	0.2018	0.232	0.2355	0.2765	0.2821	0.2231	0.2265	0.2168	0.22005	0.2051	0.20775	0.1988	0.20125
65	0.3326	0.33585	0.3429	0.3458	0.3285	0.33165	0.2155	0.219	0.2446	0.24945	0.2041	0.20755	0.239	0.2425	0.2877	0.2927	0.2299	0.23345	0.2233	0.22655	0.2104	0.2135	0.2037	0.20675
66	0.3391	0.34215	0.3487	0.3519	0.3348	0.33825	0.2225	0.2261	0.2543	0.25865	0.211	0.214	0.246	0.24965	0.2977	0.30255	0.237	0.24035	0.2298	0.23325	0.2166	0.2195	0.2098	0.2131
67	0.3452	0.3485	0.3551	0.35795	0.3417	0.34415	0.2297	0.23345	0.263	0.26785	0.217	0.22095	0.2533	0.25725	0.3074	0.3123	0.2437	0.24825	0.2367	0.2403	0.2224	0.2256	0.2164	0.2199
68	0.3518	0.35495	0.3608	0.36435	0.3466	0.3498	0.2372	0.24105	0.2727	0.27765	0.2249	0.229	0.2612	0.26555	0.3172	0.32175	0.2528	0.2575	0.2439	0.24785	0.2288	0.23235	0.2234	0.22705
69	0.3581	0.36145	0.3679	0.3705	0.353	0.35585	0.2449	0.24895	0.2826	0.28745	0.2331	0.2374	0.2699	0.27405	0.3263	0.3332	0.2622	0.2668	0.2518	0.2558	0.2359	0.2393	0.2307	0.23455
70	0.3648	0.3682	0.3731	0.3758	0.3587	0.3613	0.253	0.2579	0.2923	0.29725	0.2417	0.24625	0.2782	0.28245	0.3401	0.34495	0.2714	0.2762	0.2598	0.26395	0.2427	0.2468	0.2384	0.24245
71	0.3716	0.3741	0.3785	0.3812	0.3639	0.3664	0.2628	0.2672	0.3022	0.308	0.2508	0.25545	0.2867	0.29155	0.3498	0.3575	0.281	0.2862	0.2681	0.27285	0.2509	0.2549	0.2465	0.2509
72	0.3766	0.37925	0.3839	0.38705	0.3689	0.37215	0.2716	0.27665	0.3138	0.31945	0.2601	0.26475	0.2964	0.3008	0.3652	0.37335	0.2914	0.2969	0.2776	0.28245	0.2589	0.26315	0.2553	0.25955
73	0.3819	0.38475	0.3902	0.393	0.3754	0.37865	0.2817	0.28585	0.3251	0.3313	0.2694	0.2741	0.3052	0.3112	0.3815	0.38955	0.3024	0.3057	0.2873	0.29205	0.2674	0.2714	0.2638	0.2682
74	0.3876	0.3903	0.3958	0.3986	0.3819	0.38515	0.29	0.2944	0.3375	0.3442	0.2788	0.2837	0.3172	0.32215	0.3976	0.40275	0.309	0.31485	0.2968	0.3018	0.2754	0.27995	0.2726	0.277
75	0.393	0.39605	0.4014	0.4043	0.3884	0.39165	0.2988	0.30405	0.3509	0.35795	0.2886	0.2943	0.3271	0.334	0.4079	0.41525	0.3207	0.3255	0.3068	0.31265	0.2845	0.2896	0.2814	0.2861
76	0.3991	0.40265	0.4072	0.41075	0.3949	0.3978	0.3093	0.31475	0.365	0.3732	0.3	0.3055	0.3409	0.3471	0.4226	0.4286	0.3303	0.3366	0.3185	0.32385	0.2947	0.2997	0.2908	0.2956
77	0.4062	0.40985	0.4143	0.4169	0.4007	0.4036	0.3202	0.3265	0.3814	0.3896	0.311	0.31735	0.3533	0.3598	0.4346	0.44025	0.3429	0.3492	0.3292	0.33525	0.3047	0.30995	0.3004	0.30525
78	0.4135	0.41665	0.4195	0.4225	0.4065	0.4092	0.3328	0.33885	0.3978	0.40365	0.3237	0.33025	0.3663	0.37235	0.4459	0.448	0.3555	0.36205	0.3413	0.3476	0.3152	0.3209	0.3101	0.31585
79	0.4198	0.4224	0.4255	0.4281	0.4119	0.4145	0.3449	0.35115	0.4095	0.41655	0.3368	0.3445	0.3784	0.38445	0.4501	0.4538	0.3686	0.3751	0.3539	0.36	0.3266	0.3317	0.3216	0.3267
80	0.425	0.42795	0.4307	0.4333	0.4171	0.4195	0.3574	0.3643	0.4236	0.4299	0.3522	0.35745	0.3905	0.4001	0.4575	0.4629	0.3816	0.3888	0.3661	0.37335	0.3368	0.3427	0.3318	0.33735
81	0.4309	0.4338	0.4359	0.4391	0.4219	0.42495	0.3712	0.3777	0.4362	0.4414	0.3627	0.3689	0.4097	0.41505	0.4683	0.477	0.396	0.4049	0.3806	0.38815	0.3486	0.35505	0.3429	0.3486
82	0.4367	0.43955	0.4423	0.4455	0.428	0.43005	0.3842	0.39105	0.4466	0.4525	0.3751	0.3812	0.4204	0.4242	0.4857	0.4908	0.4138	0.4225	0.3957	0.40255	0.3615	0.3691	0.3543	0.3602
83	0.4424	0.44565	0.4487	0.45055	0.4321	0.4338	0.3979	0.4071	0.4584	0.4643	0.3873	0.39405	0.428	0.43535	0.4959	0.49875	0.4312	0.4378	0.4094	0.41565	0.3767	0.3834	0.3661	0.372
84	0.4489	0.45125	0.4524	0.4549	0.4355	0.4386	0.4163	0.4253	0.4702	0.4758	0.4008	0.41005	0.4427	0.44715	0.5016	0.5046	0.4444	0.44945	0.4219	0.42805	0.3901	0.3957	0.3779	0.38405
85	0.4536	0.4557	0.4574	0.46	0.4417	0.44355	0.4343	0.44185	0.4814	0.4886	0.4193	0.4249	0.4516	0.45545	0.5076	0.51325	0.4545	0.4586	0.4342	0.4409	0.4013	0.409	0.3902	0.39665
86	0.4578	0.4611	0.4626	0.465	0.4454	0.4483	0.4494	0.454	0.4958	0.4978	0.4305	0.4379	0.4593	0.46155	0.5189	0.5233	0.4627	0.4675	0.4476	0.45295	0.4167	0.4228	0.4031	0.4101
87	0.4644	0.4667	0.4674	0.46935	0.4512	0.4539	0.4586	0.4624	0.4998	0.50515	0.4453	0.453	0.4638	0.4683	0.5277	0.53195	0.4723	0.47335	0.4583	0.46315	0.4289	0.43515	0.4171	0.4235
88	0.469	0.4713	0.4713	0.47395	0.4566	0.45885	0.4662	0.4707	0.5105	0.5138	0.4607	0.4667	0.4728	0.4791	0.5362	0.54135	0.4744	0.4801	0.468	0.4703	0.4414	0.44645	0.4299	0.43525
89	0.4736	0.4761	0.4766	0.47925	0.4611	0.4638	0.4752	0.4805	0.5171	0.5199	0.4727	0.47765	0.4854	0.4881	0.5465	0.5498	0.4858	0.4901	0.4726	0.4756	0.4515	0.45725	0.4406	0.4459
90	0.4786	0.4819	0.4819	0.48445	0.4665	0.46865	0.4858	0.49035	0.5227	0.5276	0.4826	0.4876	0.4908	0.49735	0.5531	0.555	0.4944	0.49905	0.4786	0.48135	0.463	0.46725	0.4512	0.45655
91	0.4852	0.4875	0.487	0.48895	0.4708	0.4726	0.4949	0.4989	0.5325	0.5364	0.4926	0.4987	0.5039	0.50755	0.5569	0.55865	0.5037	0.5084	0.4841	0.48705	0.4715	0.47475	0.4619	0.4659
92	0.4898	0.49215	0.4909	0.4931	0.4744	0.47695	0.5029	0.50465	0.5403	0.54315	0.5048	0.5098	0.5112	0.5225	0.5604	0.56265	0.5131	0.5187	0.49	0.49235	0.478	0.48115	0.4699	0.47425
93	0.4945	0.49665	0.4953	0.4972	0.4795	0.4815	0.5064	0.51005	0.546	0.54935	0.5148	0.5188	0.5338	0.5338	0.5649	0.56595	0.5243	0.5294	0.4947	0.4991	0.4843	0.48785	0.4786	0.4822
94	0.4988	0.5012	0.4991	0.5012	0.4835	0.4853	0.5137	0.51905	0.5527	0.55745	0.5228	0.5271	0.5338	0.5345	0.567	0.56975	0.5345	0.5388	0.5035	0.50775	0.4914	0.49505	0.4858	0.491
95	0.5036	0.50545	0.5033	0.5049	0.4871	0.4888	0.5244	0.5298	0.5622	0.56665	0.5314	0.53595	0.5352	0.5377	0.5725	0.5748	0.5431	0.54655	0.512	0.51645	0.4987	0.5033	0.4962	0.5005
96	0.5073	0.5088	0.5065	0.50785	0.4905	0.49265	0.5352	0.5377	0.5711	0.57445	0.5405	0.54625	0.5402	0.54215	0.5771	0.5796	0.55	0.55165	0.5209	0.52445	0.5079	0.51125	0.5048	0.5088
97	0.5103	0.51215	0.5092	0.5115	0.4948	0.49645	0.5402	0.5433	0.5778	0.5803	0.552	0.55685	0.5441	0.5451	0.5821	0.58405	0.5533	0.5562	0.528	0.5318	0.5146	0.51785	0.5128	0.51545
98	0.514	0.5156	0.5138	0.5153	0.4981	0.5001	0.5464	0.54995	0.5828	0.586	0.5617	0.56455	0.5461	0.5494	0.586	0.58725	0.5591	0.5615	0.5356	0.5393	0.5211	0.5253	0.5181	0.52095
99	0.5172	0.51935	0.5168	0.5184	0.5021	0.5035	0.5535	0.55835	0.5892	0.59205	0.5674	0.5722	0.5527	0.55545	0.5885	0.5903	0.5639	0.5667	0.543	0.54565	0.5295	0.5332	0.5238	0.5285
100	0.5215	0.523	0.52	0.5214	0.5049	0.50655	0.5632	0.56695	0.5949	0.59725	0.577	0.5815	0.5582	0.55995	0.5921	0.5935	0.5695	0.57205	0.5483	0.55145	0.5369	0.54095	0.5332	0.53755
101	0.5245	0.5263	0.5228	0.5246	0.5082	0.5103	0.5707	0.5737	0.5996	0.60105	0.586	0.5892	0.5617	0.5654	0.5949	0.5962	0.5746	0.57625	0.5546	0.557	0.545	0.5484	0.5419	0.54555
102	0.5281	0.52975	0.5264	0.5282	0.5124	0.5144	0.5767	0.58035	0.6025	0.60465	0.5924	0.5946	0.5691	0.57125	0.5975	0.59935	0.5779	0.58025	0.5594	0.56215	0.5518	0.5548	0.5492	0.5523
103	0.5314	0.53355	0.53	0.5322	0.5164	0.51855	0.584	0.58535	0.6068	0.6082	0.5968	0.5996	0.5734	0.57385	0.6012	0.60245	0.5826	0.58445	0.5649	0.56705	0.5578	0.5603	0.5554	0.5584
104	0.5357	0.53715	0.5344	0.5361	0.5207	0.5217	0.5867	0.58895	0.6096	0.61025	0.6024	0.60475	0.5743	0.57695	0.6037	0.6049	0.5863	0.5872	0.5692	0.57105	0.5628	0.56455	0.5614	0.5641
105	0.5386	0.5402	0.5378	0.5391	0.5227	0.52355	0.5912	0.5924	0.6109	0.6113	0.6071	0.60905	0.5796	0.5807	0.6061	0.60675	0.5881	0.5898	0.5729	0.574	0.5663	0.56825	0.5668	0.5686
106	0.5418	0.5436	0.5404	0.5418	0.5244	0.5254	0.5936	0.5958	0.6117	0.61275	0.611	0.6138	0.5818	0.5824	0.6074	0.60775	0.5915	0.59165	0.5751	0.57655	0.5702	0.57195	0.5704	0.5728
107	0.5454	0.547	0.5432	0.5442	0.5264	0.5285	0.598	0.59915	0.6138	0.61505	0.6166	0.6184	0.583	0.58525	0.6081	0.6094	0.5918	0.59345	0.578	0.5792	0.5737	0.57525	0.5752	0.57725
108	0.5486	0.54945	0.5452	0.5466	0.5306	0.5323	0.6003	0.6015	0.6163	0.6178	0.6202	0.62275	0.5875	0.5889	0.6107	0.61205	0.5951	0.5965	0.5804	0.5821	0.5768	0.57885	0.5793	0.58135
109	0.5503	0.55155	0.548	0.549	0.534	0.5356	0.6027	0.6042	0.6193	0.6203	0.6253	0.6269	0.5903	0.5903	0.6134	0.61485	0.5979	0.5993	0.5838	0.5851	0.5809	0.58275	0.5834	0.58485
110	0.5528	0.5543	0.55	0.5523	0.5372	0.53925	0.6057	0.6072	0.6213	0.62265	0.6285	0.6303	0.5903	0.595	0.6163	0.61845	0.6007	0.6023	0.5864	0.58805	0.5846	0.58595	0.5863	0.58795
111	0.5558	0.55715	0.5546	0.5557	0.5413	0.5431	0.6087	0.61055	0.624	0.62515	0.6321	0.6326	0.5997	0.59845	0.6206	0.6224	0.6039	0.6053	0.5897	0.59185	0.5873	0.58865	0.5896	0.5907
112	0.5585	0.5598	0.5568	0.5581	0.5449	0.5459	0.6124	0.6137	0.6263	0.62735	0.6331	0.63305	0.5972	0.59915	0.6242	0.6256	0.6067	0.6074	0.594	0.59555	0.59	0.5912	0.5918	0.59275
113	0.5611	0.56205	0.5594	0.56005	0.5469	0.5478	0.615	0.61485	0.6284	0.62935	0.633	0.6353	0.6011	0.60135	0.627	0.6284	0.6081	0.60915	0.5971	0.59795	0.5924	0.5929	0.5937	0.5951
114	0.563	0.5636	0.5607	0.5613	0.5487	0.5489	0.6147	0.6154	0.6303	0.63125	0.6376	0.6388	0.6016	0.60325	0.6298	0.63165	0.6102	0.61065	0.5988	0.59955	0.5934	0.5946	0.5965	0.59785
115	0.5642	0.56525	0.5619	0.56295	0.5491	0.55025	0.6161	0.61735	0.6322	0.63345	0.64	0.64225	0.6049	0.6062	0.6335	0.6363	0.6111	0.6121	0.6003	0.60165	0.5958	0.5971	0.5992	0.60115
116	0.5663	0.56725	0.564	0.5648	0.5514	0.55275	0.6186	0.6201	0.6347	0.6362	0.6445	0.64545	0.6075	0.6102	0.6391	0.64045	0.6131	0.6142	0.603	0.6049	0.5984	0.59965	0.6031	0.60395
117	0.5682	0.56895	0.5656	0.5664	0.5541	0.55525	0.6216	0.62275	0.6377	0.6388	0.6464	0.64775	0.6129	0.6128	0.6418	0.64405	0.6153	0.61705	0.6068	0.6081	0.6009	0.602	0.6048	0.6059
118	0.5697	0.57095	0.5672	0.56795	0.5564	0.5579	0.6239	0.62535	0.6399	0.64155	0.6491	0.6502	0.6127	0.6158	0.6463	0.6482	0.6188	0.62055	0.6094	0.6107	0.6031	0.6043	0.607	0.6083
119	0.5722	0.5729	0.5687	0.57	0.5594	0.5605	0.6268	0.6281	0.6432	0.6447	0.6513	0.65265	0.6189	0.62035	0.6501	0.65175	0.6223	0.62375	0.612	0.61395	0.6055	0.60665	0.6096	0.61085
120	0.5736	0.57485	0.5713	0.57205	0.5616	0.56215	0.6294	0.63135	0.6462	0.64805	0.654	0.6546	0.6218	0.62405	0.6534	0.65465	0.6252	0.62695	0.6159	0.61755	0.6078	0.6092	0.6121	0.61335
121	0.5761	0.5767	0.5728	0.57335	0.5627	0.5628	0.6333	0.6336	0.6499	0.65235	0.6552	0.656	0.6263	0.62835	0.6559	0.65775	0.6287	0.63115	0.6192	0.62115	0.6106	0.61165	0.6146	0.61505
122	0.5773	0.5774	0.5739	0.574	0.5629	0.5629	0.6339	0.63525	0.6548	0.6568	0.6568	0.65935	0.6304	0.632	0.6596	0.6604	0.6336	0.6355	0.6231	0.62395	0.6127	0.6133	0.6155	0.61705
123	0.5775	0.57785	0.5741	0.5746	0.5629	0.5634	0.6366	0.6384	0.6588	0.66075	0.6619	0.66395	0.6336	0.636	0.6612	0.66205	0.6374	0.6393	0.6248	0.6277	0.6139	0.61535	0.6186	0.61985
124	0.5782	0.57905	0.5751	0.5757	0.5639	0.5645	0.6402	0.6422	0.6627	0.665	0.666	0.6675	0.6384	0.64105	0.6629	0.66395	0.6412	0.6427	0.6306	0.6328	0.6168	0.61855	0.6211	0.62255
125	0.5799	0.5806	0.5763	0.5767	0.5651	0.5657	0.6442	0.64665	0.6673	0.6695	0.669	0.67195	0.6437	0.6452	0.665	0.667	0.6442	0.6459	0.635	0.63795	0.6203	0.6221	0.624	0.62555
126	0.5813	0.5816	0.5771	0.5773	0.5663	0.56715	0.6491	0.65125	0.6717	0.6731	0.6749	0.6775	0.6467	0.64895	0.669	0.6701	0.6476	0.6503	0.6409	0.64295	0.6239	0.62635	0.6271	0.6288
127	0.5819	0.58255	0.5775	0.57775	0.568	0.5681	0.6534	0.6555	0.6745	0.6756	0.6801	0.68275	0.6512	0.65195	0.6712	0.67325	0.653	0.65385	0.645	0.6456	0.6288	0.63095	0.6305	0.6332
128	0.5832	0.584	0.578	0.57865	0.5682	0.56885	0.6576	0.65945	0.6767	0.6789	0.6854	0.6873	0.6527	0.6536	0.6753	0.67645	0.6547	0.65675	0.6462	0.64935	0.6331	0.63545	0.6359	0.6381
129	0.5848	0.5854	0.5793	0.5801	0.5695	0.57015	0.6613	0.6635	0.6811	0.6822	0.6892	0.69205	0.6545	0.65655	0.6776	0.68085	0.6588	0.65965	0.6525	0.65405	0.6378	0.63985	0.6403	0.6426
130	0.586	0.58665	0.5809	0.58105	0.5708	0.57075	0.6657	0.6679	0.6833	0.685	0.6949	0.6966	0.6586	0.6617	0.6841	0.68455	0.6605	0.6619	0.6556	0.65675	0.6419	0.64345	0.6449	0.64725
131	0.5873	0.58755	0.5812	0.5815	0.5707	0.5713	0.6701	0.6717	0.6867	0.6876	0.6983	0.69995	0.6648	0.6649	0.685	0.689	0.6633	0.6646	0.6579	0.66065	0.645	0.6468	0.6496	0.65185
132	0.5878	0.588	0.5818	0.5817	0.5719	0.57225	0.6733	0.67485	0.6885	0.6895	0.7016	0.70325	0.665	0.666	0.693	0.69425	0.6659	0.667	0.6634	0.66455	0.6486	0.64955	0.6541	0.65525
133	0.5882	0.58835	0.5816	0.58165	0.5726	0.5727	0.6764	0.6777	0.6905	0.69275	0.7049	0.7062	0.667	0.6686	0.6955	0.69765	0.6681	0.66945	0.6657	0.66655	0.6505	0.65215	0.6564	0.65825
134	0.5885	0.58915	0.5817	0.58145	0.5728	0.57325	0.679	0.6806	0.695	0.6966	0.7075	0.7094	0.6702	0.67255	0.6998	0.7021	0.6708	0.6728	0.6674	0.6685	0.6538	0.65535	0.6601	0.66175
135	0.5898	0.59005	0.5812	0.5825	0.5737	0.57375	0.6822	0.68355	0.6982	0.7003	0.7113	0.71275	0.6749	0.67715	0.7044	0.70685	0.6748	0.6765	0.6696	0.6708	0.6569	0.6585	0.6634	0.66485
136	0.5903	0.59105	0.5838	0.5833	0.5738	0.574	0.6849	0.6866	0.7024	0.70475	0.7142	0.7162	0.6794	0.68175	0.7093	0.71125	0.6782	0.68035	0.672	0.6749	0.6601	0.6616	0.6663	0.6678
137	0.5918	0.5924	0.5828	0.58345	0.5742	0.57445	0.6883	0.68985	0.7071	0.7089	0.7182	0.7209	0.6841	0.6889	0.7132	0.7158	0.6825	0.6844	0.6778	0.67815	0.6631	0.6643	0.6693	0.67095
138	0.593	0.5933	0.5841	0.58395	0.5747	0.57515	0.6914	0.69365	0.7107	0.7135	0.7236	0.7259	0.6937	0.6941	0.7184	0.72105	0.6863	0.6889	0.6785	0.68115	0.6655	0.66725	0.6726	0.67395
139	0.5936	0.5942	0.5838	0.58445	0.5756	0.57585	0.6959	0.6986	0.7163	0.7179	0.7282	0.72945	0.6945	0.69655	0.7237	0.7262	0.6915	0.69355	0.6838	0.6862	0.669	0.6711	0.6753	0.67675
140	0.5948	0.5952	0.5851	0.58535	0.5761	0.577	0.7013	0.7031	0.7195	0.72205	0.7307	0.73295	0.6986	0.70105	0.7287	0.73145	0.6956	0.6983	0.6886	0.6905	0.6732	0.675	0.6782	0.6799
141	0.5956	0.59625	0.5856	0.5855	0.5779	0.57845	0.7049	0.7075	0.7246	0.7268	0.7352	0.7378	0.7035	0.7077	0.7342	0.7365	0.701	0.7038	0.6924	0.69435	0.6768	0.6784	0.6816	0.6832
142	0.5969	0.5975	0.5854	0.5865	0.579	0.5791	0.7101	0.71255	0.729	0.7302	0.7404	0.74215	0.7119	0.71225	0.7388	0.7404	0.7066	0.7079	0.6963	0.69795	0.68	0.68285	0.6848	0.68655
143	0.5981	50.6723	0.5876	50.8485	0.5792	49.3893	0.715	49.1418	0.7314	52.0708	0.7439	49.7542	0.7126	49.8681	0.742	53.7944	0.7092	49.9792	0.6996	48.7591	0.6857	47.4481	0.6883	47.2461
LB - 2	AR2						A289C						12bpdel						A683C
reading	value1	auc1	value2	auc2	value3	auc3	value1	auc1	value2	auc2	value3	auc3	value1	auc1	value2	auc2	value3	auc3	value1	auc1	value2	auc2	value3	auc3
0		0.0458		0.04465		0.0451		0.04445		0.04605		0.04465		0.04465		0.04535		0.0448		0.04435		0.0471		0.04485
1	0.0916	0.09175	0.0893	0.0894	0.0902	0.09025	0.0889	0.08895	0.0921	0.0922	0.0893	0.08915	0.0893	0.08945	0.0907	0.0909	0.0896	0.0896	0.0887	0.08885	0.0942	0.092	0.0897	0.0898
2	0.0919	0.09215	0.0895	0.0896	0.0903	0.0904	0.089	0.08925	0.0923	0.0925	0.089	0.0892	0.0896	0.08955	0.0911	0.0911	0.0896	0.0898	0.089	0.08905	0.0898	0.0898	0.0899	0.09
3	0.0924	0.0925	0.0897	0.0897	0.0905	0.0906	0.0895	0.08945	0.0927	0.09265	0.0894	0.0897	0.0895	0.0896	0.0911	0.0911	0.09	0.09005	0.0891	0.0893	0.0898	0.08975	0.0901	0.0904
4	0.0926	0.09255	0.0897	0.0898	0.0907	0.0908	0.0894	0.08935	0.0926	0.0927	0.09	0.08985	0.0897	0.08975	0.0911	0.0912	0.0901	0.0901	0.0895	0.0894	0.0897	0.09	0.0907	0.0904
5	0.0925	0.0928	0.0899	0.0901	0.0909	0.0911	0.0893	0.0894	0.0928	0.09285	0.0897	0.08975	0.0898	0.0898	0.0913	0.0914	0.0901	0.09015	0.0893	0.08925	0.0903	0.09025	0.0901	0.09015
6	0.0931	0.09325	0.0903	0.09055	0.0913	0.09145	0.0895	0.08955	0.0929	0.093	0.0898	0.0899	0.0898	0.0899	0.0915	0.09175	0.0902	0.0904	0.0892	0.08935	0.0902	0.09025	0.0902	0.0903
7	0.0934	0.0938	0.0908	0.09105	0.0916	0.0917	0.0896	0.0896	0.0931	0.09325	0.09	0.09025	0.09	0.0901	0.092	0.09195	0.0906	0.09065	0.0895	0.08955	0.0903	0.09045	0.0904	0.09045
8	0.0942	0.0945	0.0913	0.09155	0.0918	0.09215	0.0896	0.08965	0.0934	0.09355	0.0905	0.0906	0.0902	0.0902	0.0919	0.09205	0.0907	0.0908	0.0896	0.0897	0.0906	0.09055	0.0905	0.09065
9	0.0948	0.09525	0.0918	0.0921	0.0925	0.0927	0.0897	0.08975	0.0937	0.0937	0.0907	0.09095	0.0902	0.09035	0.0922	0.0923	0.0909	0.091	0.0898	0.08975	0.0905	0.09055	0.0908	0.09075
10	0.0957	0.09605	0.0924	0.0927	0.0929	0.09335	0.0898	0.08985	0.0937	0.09395	0.0912	0.09115	0.0905	0.0905	0.0924	0.0925	0.0911	0.09125	0.0897	0.0898	0.0906	0.0906	0.0907	0.0908
11	0.0964	0.09705	0.093	0.09365	0.0938	0.09415	0.0899	0.09005	0.0942	0.09405	0.0911	0.0913	0.0905	0.09055	0.0926	0.0926	0.0914	0.09155	0.0899	0.08995	0.0906	0.0907	0.0909	0.091
12	0.0977	0.0982	0.0943	0.09465	0.0945	0.0949	0.0902	0.09035	0.0939	0.09395	0.0915	0.0914	0.0906	0.09065	0.0926	0.0929	0.0917	0.0917	0.09	0.0901	0.0908	0.0909	0.0911	0.0911
13	0.0987	0.09945	0.095	0.09565	0.0953	0.0958	0.0905	0.0909	0.094	0.09385	0.0913	0.09145	0.0907	0.09085	0.0932	0.0933	0.0917	0.0919	0.0902	0.0903	0.091	0.0911	0.0911	0.0912
14	0.1002	0.10105	0.0963	0.097	0.0963	0.097	0.0913	0.09155	0.0937	0.09395	0.0916	0.0917	0.091	0.0912	0.0934	0.0936	0.0921	0.0923	0.0904	0.09055	0.0912	0.0914	0.0913	0.09135
15	0.1019	0.1031	0.0977	0.09835	0.0977	0.09845	0.0918	0.09215	0.0942	0.09435	0.0918	0.09215	0.0914	0.09155	0.0938	0.09405	0.0925	0.09275	0.0907	0.09085	0.0916	0.0915	0.0914	0.09165
16	0.1043	0.10555	0.099	0.0999	0.0992	0.1001	0.0925	0.09285	0.0945	0.0948	0.0925	0.09295	0.0917	0.0917	0.0943	0.09465	0.093	0.0933	0.091	0.09125	0.0914	0.09155	0.0919	0.09205
17	0.1068	0.10815	0.1008	0.102	0.101	0.1021	0.0932	0.09375	0.0951	0.09545	0.0934	0.09375	0.0917	0.0918	0.095	0.0954	0.0936	0.0939	0.0915	0.0917	0.0917	0.0919	0.0922	0.0924
18	0.1095	0.1109	0.1032	0.10455	0.1032	0.10445	0.0943	0.0949	0.0958	0.09625	0.0941	0.0946	0.0919	0.09235	0.0958	0.09615	0.0942	0.0945	0.0919	0.09225	0.0921	0.09225	0.0926	0.09275
19	0.1123	0.1139	0.1059	0.1072	0.1057	0.10715	0.0955	0.0962	0.0967	0.09725	0.0951	0.09555	0.0928	0.0931	0.0965	0.09695	0.0948	0.0953	0.0926	0.0929	0.0924	0.0928	0.0929	0.09315
20	0.1155	0.11735	0.1085	0.11015	0.1086	0.11	0.0969	0.09745	0.0978	0.09835	0.096	0.09655	0.0934	0.09365	0.0974	0.098	0.0958	0.0962	0.0932	0.09365	0.0932	0.09355	0.0934	0.09355
21	0.1192	0.121	0.1118	0.11325	0.1114	0.11305	0.098	0.09855	0.0989	0.09955	0.0971	0.0978	0.0939	0.0943	0.0986	0.0992	0.0966	0.09715	0.0941	0.09455	0.0939	0.09425	0.0937	0.0941
22	0.1228	0.12455	0.1147	0.1162	0.1147	0.1163	0.0991	0.0996	0.1002	0.1007	0.0985	0.0991	0.0947	0.09525	0.0998	0.1005	0.0977	0.098	0.095	0.09555	0.0946	0.0949	0.0945	0.0948
23	0.1263	0.128	0.1177	0.11945	0.1179	0.11965	0.1001	0.10065	0.1012	0.1018	0.0997	0.1002	0.0958	0.09635	0.1012	0.10175	0.0983	0.09895	0.0961	0.0967	0.0952	0.09565	0.0951	0.09525
24	0.1297	0.132	0.1212	0.12295	0.1214	0.1234	0.1012	0.1018	0.1024	0.10295	0.1007	0.10145	0.0969	0.09765	0.1023	0.103	0.0996	0.10015	0.0973	0.0979	0.0961	0.0967	0.0954	0.0958
25	0.1343	0.13645	0.1247	0.1266	0.1254	0.1276	0.1024	0.1029	0.1035	0.10395	0.1022	0.1026	0.0984	0.09875	0.1037	0.1042	0.1007	0.10135	0.0985	0.09925	0.0973	0.0978	0.0962	0.09665
26	0.1386	0.14095	0.1285	0.1308	0.1298	0.13185	0.1034	0.1039	0.1044	0.105	0.103	0.10365	0.0991	0.09975	0.1047	0.1054	0.102	0.1025	0.1	0.1006	0.0983	0.09885	0.0971	0.09765
27	0.1433	0.14565	0.1331	0.13525	0.1339	0.13595	0.1044	0.1046	0.1056	0.106	0.1043	0.1048	0.1004	0.1011	0.1061	0.1067	0.103	0.10355	0.1012	0.1019	0.0994	0.09985	0.0982	0.0986
28	0.148	0.15025	0.1374	0.1396	0.138	0.1401	0.1048	0.1052	0.1064	0.107	0.1053	0.106	0.1018	0.1024	0.1073	0.1079	0.1041	0.10455	0.1026	0.1033	0.1003	0.101	0.099	0.0997
29	0.1525	0.1547	0.1418	0.14415	0.1422	0.14435	0.1056	0.10615	0.1076	0.1081	0.1067	0.1075	0.103	0.1035	0.1085	0.10905	0.105	0.1058	0.104	0.1047	0.1017	0.1025	0.1004	0.1009
30	0.1569	0.1589	0.1465	0.1489	0.1465	0.14845	0.1067	0.1074	0.1086	0.10925	0.1083	0.10885	0.104	0.10445	0.1096	0.1102	0.1066	0.10705	0.1054	0.1063	0.1033	0.104	0.1014	0.1019
31	0.1609	0.1634	0.1513	0.1538	0.1504	0.15345	0.1081	0.1086	0.1099	0.11055	0.1094	0.11015	0.1049	0.1053	0.1108	0.11145	0.1075	0.1081	0.1072	0.10795	0.1047	0.10555	0.1024	0.10325
32	0.1659	0.1686	0.1563	0.159	0.1565	0.1592	0.1091	0.10975	0.1112	0.1119	0.1109	0.1116	0.1057	0.10615	0.1121	0.11265	0.1087	0.1094	0.1087	0.1093	0.1064	0.10725	0.1041	0.10465
33	0.1713	0.1735	0.1617	0.1645	0.1619	0.16455	0.1104	0.11125	0.1126	0.1134	0.1123	0.11335	0.1066	0.1071	0.1132	0.1139	0.1101	0.1109	0.1099	0.11055	0.1081	0.1091	0.1052	0.106
34	0.1757	0.17845	0.1673	0.17045	0.1672	0.1701	0.1121	0.11295	0.1142	0.1151	0.1144	0.1153	0.1076	0.10805	0.1146	0.1155	0.1117	0.1125	0.1112	0.11195	0.1101	0.111	0.1068	0.1077
35	0.1812	0.18375	0.1736	0.17645	0.173	0.1758	0.1138	0.1146	0.116	0.11685	0.1162	0.1171	0.1085	0.10915	0.1164	0.11725	0.1133	0.11405	0.1127	0.11355	0.1119	0.1128	0.1086	0.10965
36	0.1863	0.1889	0.1793	0.18205	0.1786	0.18125	0.1154	0.11635	0.1177	0.1186	0.118	0.1187	0.1098	0.1105	0.1181	0.11895	0.1148	0.1157	0.1144	0.11515	0.1137	0.11465	0.1107	0.11135
37	0.1915	0.19375	0.1848	0.18765	0.1839	0.1863	0.1173	0.1181	0.1195	0.1204	0.1194	0.12025	0.1112	0.1118	0.1198	0.1206	0.1166	0.11735	0.1159	0.1166	0.1156	0.11665	0.112	0.11275
38	0.196	0.1992	0.1905	0.1934	0.1887	0.1915	0.1189	0.12015	0.1213	0.1223	0.1211	0.1221	0.1124	0.11325	0.1214	0.1222	0.1181	0.11895	0.1173	0.11825	0.1177	0.1188	0.1135	0.1143
39	0.2024	0.20515	0.1963	0.1993	0.1943	0.19785	0.1214	0.12235	0.1233	0.1242	0.1231	0.1241	0.1141	0.11475	0.123	0.1239	0.1198	0.1208	0.1192	0.1202	0.1199	0.12105	0.1151	0.11595
40	0.2079	0.21095	0.2023	0.2053	0.2014	0.20425	0.1233	0.1242	0.1251	0.12605	0.1251	0.12605	0.1154	0.11625	0.1248	0.1257	0.1218	0.1227	0.1212	0.12215	0.1222	0.1232	0.1168	0.11765
41	0.214	0.21745	0.2083	0.2113	0.2071	0.21	0.1251	0.1262	0.127	0.1281	0.127	0.1281	0.1171	0.11795	0.1266	0.1276	0.1236	0.12465	0.1231	0.12415	0.1242	0.12525	0.1185	0.11935
42	0.2209	0.2237	0.2143	0.21765	0.2129	0.216	0.1273	0.12835	0.1292	0.1301	0.1292	0.1303	0.1188	0.11965	0.1286	0.12965	0.1257	0.12675	0.1252	0.12605	0.1263	0.12735	0.1202	0.12105
43	0.2265	0.22945	0.221	0.22425	0.2191	0.22245	0.1294	0.13055	0.131	0.13205	0.1314	0.13245	0.1205	0.12125	0.1307	0.1318	0.1278	0.12885	0.1269	0.1278	0.1284	0.1296	0.1219	0.123
44	0.2324	0.2352	0.2275	0.2306	0.2258	0.2293	0.1317	0.13295	0.1331	0.1343	0.1335	0.13445	0.122	0.1229	0.1329	0.13395	0.1299	0.1309	0.1287	0.1299	0.1308	0.1321	0.1241	0.12485
45	0.238	0.241	0.2337	0.2372	0.2328	0.2364	0.1342	0.13625	0.1355	0.1366	0.1354	0.13655	0.1238	0.1248	0.135	0.13595	0.1319	0.1329	0.1311	0.13215	0.1334	0.1346	0.1256	0.1268
46	0.244	0.24615	0.2407	0.24415	0.24	0.2442	0.1383	0.1423	0.1377	0.1387	0.1377	0.13905	0.1258	0.1267	0.1369	0.1379	0.1339	0.13495	0.1332	0.1343	0.1358	0.13765	0.128	0.129
47	0.2483	0.25055	0.2476	0.25165	0.2484	0.2518	0.1463	0.14965	0.1397	0.14155	0.1404	0.1424	0.1276	0.12885	0.1389	0.14025	0.136	0.1371	0.1354	0.1361	0.1395	0.142	0.13	0.1311
48	0.2528	0.25675	0.2557	0.25945	0.2552	0.2588	0.153	0.15495	0.1434	0.14635	0.1444	0.1474	0.1301	0.13115	0.1416	0.145	0.1382	0.14055	0.1368	0.13765	0.1445	0.14745	0.1322	0.1333
49	0.2607	0.2632	0.2632	0.26715	0.2624	0.26535	0.1569	0.15895	0.1493	0.15445	0.1504	0.1531	0.1322	0.13335	0.1484	0.1531	0.1429	0.1476	0.1385	0.1396	0.1504	0.15215	0.1344	0.13675
50	0.2657	0.2692	0.2711	0.27495	0.2683	0.27395	0.161	0.163	0.1596	0.16235	0.1558	0.1584	0.1345	0.13585	0.1578	0.1605	0.1523	0.15595	0.1407	0.14165	0.1539	0.15565	0.1391	0.14305
51	0.2727	0.2757	0.2788	0.28255	0.2796	0.2831	0.165	0.1664	0.1651	0.167	0.161	0.163	0.1372	0.13935	0.1632	0.1662	0.1596	0.1625	0.1426	0.1452	0.1574	0.1588	0.147	0.1492
52	0.2787	0.2817	0.2863	0.29005	0.2866	0.29015	0.1678	0.16925	0.1689	0.16975	0.165	0.16615	0.1415	0.1462	0.1692	0.17045	0.1654	0.1667	0.1478	0.1508	0.1602	0.1613	0.1514	0.1526
53	0.2847	0.2879	0.2938	0.2981	0.2937	0.299	0.1707	0.1715	0.1706	0.1713	0.1673	0.16925	0.1509	0.1557	0.1717	0.1729	0.168	0.16925	0.1538	0.156	0.1624	0.16335	0.1538	0.15485
54	0.2911	0.29455	0.3024	0.30715	0.3043	0.307	0.1723	0.1729	0.172	0.17355	0.1712	0.17275	0.1605	0.16315	0.1741	0.17575	0.1705	0.17135	0.1582	0.161	0.1643	0.16515	0.1559	0.15695
55	0.298	0.30095	0.3119	0.31535	0.3097	0.3139	0.1735	0.17485	0.1751	0.1785	0.1743	0.17535	0.1658	0.1672	0.1774	0.1785	0.1722	0.1747	0.1638	0.16645	0.166	0.167	0.158	0.15895
56	0.3039	0.30635	0.3188	0.3229	0.3181	0.3212	0.1762	0.17795	0.1819	0.18485	0.1764	0.1773	0.1686	0.16995	0.1796	0.1816	0.1772	0.17675	0.1691	0.17125	0.168	0.1697	0.1599	0.16085
57	0.3088	0.3119	0.327	0.33145	0.3243	0.328	0.1797	0.1819	0.1878	0.1858	0.1782	0.18	0.1713	0.17275	0.1836	0.1858	0.1763	0.1785	0.1734	0.17495	0.1714	0.17355	0.1618	0.16245
58	0.315	0.3185	0.3359	0.3399	0.3317	0.33545	0.1841	0.18595	0.1838	0.18405	0.1818	0.1848	0.1742	0.1758	0.188	0.18745	0.1807	0.1845	0.1765	0.1777	0.1757	0.17785	0.1631	0.1641
59	0.322	0.3253	0.3439	0.3479	0.3392	0.3432	0.1878	0.1903	0.1843	0.1866	0.1878	0.19065	0.1774	0.1765	0.1869	0.1869	0.1883	0.1901	0.1789	0.17985	0.18	0.1822	0.1651	0.16565
60	0.3286	0.332	0.3519	0.3568	0.3472	0.35105	0.1928	0.19585	0.1889	0.1907	0.1935	0.1964	0.1756	0.1781	0.1869	0.1889	0.1919	0.1936	0.1808	0.1819	0.1844	0.1872	0.1662	0.1674
61	0.3354	0.33845	0.3617	0.3658	0.3549	0.3582	0.1989	0.2018	0.1925	0.1956	0.1993	0.20275	0.1806	0.1824	0.1909	0.19285	0.1953	0.19735	0.183	0.18385	0.19	0.19255	0.1686	0.1702
62	0.3415	0.3442	0.3699	0.3738	0.3615	0.3645	0.2047	0.20795	0.1987	0.20125	0.2062	0.2086	0.1842	0.18735	0.1948	0.1972	0.1994	0.2014	0.1847	0.1864	0.1951	0.19815	0.1718	0.1739
63	0.3469	0.3494	0.3777	0.38145	0.3675	0.3708	0.2112	0.21455	0.2038	0.2073	0.211	0.2148	0.1905	0.19165	0.1996	0.20215	0.2034	0.20595	0.1881	0.1899	0.2012	0.2046	0.176	0.17855
64	0.3519	0.35525	0.3852	0.38935	0.3741	0.37805	0.2179	0.2217	0.2108	0.21385	0.2186	0.2219	0.1928	0.19595	0.2047	0.20705	0.2085	0.2113	0.1917	0.19355	0.208	0.21165	0.1811	0.1835
65	0.3586	0.3623	0.3935	0.3981	0.382	0.3861	0.2255	0.22985	0.2169	0.2205	0.2252	0.22875	0.1991	0.2002	0.2094	0.21245	0.2141	0.21715	0.1954	0.1976	0.2153	0.2188	0.1859	0.1887
66	0.366	0.36945	0.4027	0.40655	0.3902	0.39345	0.2342	0.23795	0.2241	0.22775	0.2323	0.2361	0.2013	0.2038	0.2155	0.2187	0.2202	0.2232	0.1998	0.2018	0.2223	0.2258	0.1915	0.1945
67	0.3729	0.37585	0.4104	0.41455	0.3967	0.40065	0.2417	0.24635	0.2314	0.2356	0.2399	0.2438	0.2063	0.2092	0.2219	0.2253	0.2262	0.22955	0.2038	0.2063	0.2293	0.23315	0.1975	0.20075
68	0.3788	0.38155	0.4187	0.4219	0.4046	0.40785	0.251	0.2553	0.2398	0.24335	0.2477	0.2519	0.2121	0.21495	0.2287	0.23235	0.2329	0.23655	0.2088	0.21145	0.237	0.2412	0.204	0.2075
69	0.3843	0.3878	0.4251	0.429	0.4111	0.41435	0.2596	0.2645	0.2469	0.25075	0.2561	0.2609	0.2178	0.2203	0.236	0.23995	0.2402	0.24385	0.2141	0.2166	0.2454	0.2495	0.211	0.2147
70	0.3913	0.39445	0.4329	0.4361	0.4176	0.42135	0.2694	0.27445	0.2546	0.2594	0.2657	0.2701	0.2228	0.2262	0.2439	0.2485	0.2475	0.25165	0.2191	0.22215	0.2536	0.2582	0.2184	0.2223
71	0.3976	0.40025	0.4393	0.4427	0.4251	0.42855	0.2795	0.285	0.2642	0.2688	0.2745	0.2792	0.2296	0.23305	0.2531	0.2573	0.2558	0.2598	0.2252	0.2285	0.2628	0.2675	0.2262	0.23025
72	0.4029	0.4067	0.4461	0.4494	0.432	0.4364	0.2905	0.29545	0.2734	0.2784	0.2839	0.2882	0.2365	0.23995	0.2615	0.266	0.2638	0.26785	0.2318	0.2351	0.2722	0.27705	0.2343	0.23785
73	0.4105	0.41365	0.4527	0.45655	0.4408	0.4441	0.3004	0.30615	0.2834	0.28925	0.2925	0.2982	0.2434	0.2475	0.2705	0.2755	0.2719	0.2759	0.2384	0.24195	0.2819	0.28675	0.2414	0.24535
74	0.4168	0.41975	0.4604	0.4648	0.4474	0.45065	0.3119	0.3186	0.2951	0.30055	0.3039	0.3098	0.2516	0.25585	0.2805	0.28525	0.2799	0.28515	0.2455	0.2494	0.2916	0.29695	0.2493	0.25425
75	0.4227	0.4255	0.4692	0.472	0.4539	0.4573	0.3253	0.33125	0.306	0.3111	0.3157	0.32175	0.2601	0.26445	0.29	0.29535	0.2904	0.29515	0.2533	0.25745	0.3023	0.30755	0.2592	0.26415
76	0.4283	0.43165	0.4748	0.4771	0.4607	0.46435	0.3372	0.34335	0.3162	0.3211	0.3278	0.33265	0.2688	0.2736	0.3007	0.30545	0.2999	0.3044	0.2616	0.2654	0.3128	0.3183	0.2691	0.2732
77	0.435	0.4381	0.4794	0.4829	0.468	0.47065	0.3495	0.3578	0.326	0.33155	0.3375	0.34215	0.2784	0.2828	0.3102	0.31585	0.3089	0.31375	0.2692	0.27385	0.3238	0.3293	0.2773	0.2824
78	0.4412	0.44465	0.4864	0.4902	0.4733	0.47755	0.3661	0.37335	0.3371	0.34375	0.3468	0.3523	0.2872	0.29245	0.3215	0.3246	0.3186	0.3265	0.2785	0.28275	0.3348	0.34045	0.2875	0.2922
79	0.4481	0.4505	0.494	0.49715	0.4818	0.4855	0.3806	0.3863	0.3504	0.35615	0.3578	0.36325	0.2977	0.30325	0.3277	0.33405	0.3344	0.33925	0.287	0.2913	0.3461	0.3515	0.2969	0.3028
80	0.4529	0.4559	0.5003	0.5042	0.4892	0.49255	0.392	0.39905	0.3619	0.3683	0.3687	0.37445	0.3088	0.3148	0.3404	0.346	0.3441	0.34895	0.2956	0.30135	0.3569	0.363	0.3087	0.3137
81	0.4589	0.4613	0.5081	0.51095	0.4959	0.4987	0.4061	0.4171	0.3747	0.38085	0.3802	0.38575	0.3208	0.32555	0.3516	0.35675	0.3538	0.3589	0.3071	0.3116	0.3691	0.3751	0.3187	0.3241
82	0.4637	0.4668	0.5138	0.5167	0.5015	0.50385	0.4281	0.43195	0.387	0.39345	0.3913	0.39675	0.3303	0.33695	0.3619	0.36655	0.364	0.37065	0.3161	0.32115	0.3811	0.3877	0.3295	0.3351
83	0.4699	0.4723	0.5196	0.5225	0.5062	0.50825	0.4358	0.44265	0.3999	0.40675	0.4022	0.4082	0.3436	0.3498	0.3712	0.37825	0.3773	0.3839	0.3262	0.33065	0.3943	0.4007	0.3407	0.3461
84	0.4747	0.4769	0.5254	0.5279	0.5103	0.51395	0.4495	0.45855	0.4136	0.4221	0.4142	0.42035	0.356	0.36115	0.3853	0.3934	0.3905	0.39745	0.3351	0.3397	0.4071	0.4142	0.3515	0.357
85	0.4791	0.48165	0.5304	0.53305	0.5176	0.52085	0.4676	0.4738	0.4306	0.43455	0.4265	0.43475	0.3663	0.37555	0.4015	0.4055	0.4044	0.4132	0.3443	0.3485	0.4213	0.42675	0.3625	0.3674
86	0.4842	0.48665	0.5357	0.53895	0.5241	0.52675	0.48	0.48745	0.4385	0.44455	0.443	0.44825	0.3848	0.38805	0.4095	0.4184	0.422	0.42965	0.3527	0.35935	0.4322	0.43875	0.3723	0.3784
87	0.4891	0.4925	0.5422	0.54505	0.5294	0.53195	0.4949	0.4994	0.4506	0.45575	0.4535	0.4588	0.3913	0.40405	0.4273	0.43175	0.4373	0.4399	0.366	0.37105	0.4453	0.451	0.3845	0.3893
88	0.4959	0.49745	0.5479	0.5514	0.5345	0.5368	0.5039	0.5073	0.4609	0.4667	0.4641	0.4721	0.4168	0.4183	0.4362	0.4416	0.4425	0.4484	0.3761	0.38135	0.4567	0.46235	0.3941	0.4004
89	0.499	0.50175	0.5549	0.5562	0.5391	0.5414	0.5107	0.51655	0.4725	0.47825	0.4801	0.48425	0.4198	0.4252	0.447	0.4522	0.4543	0.46105	0.3866	0.39225	0.468	0.475	0.4067	0.41175
90	0.5045	0.50735	0.5575	0.56065	0.5437	0.54655	0.5224	0.52915	0.484	0.48945	0.4884	0.4922	0.4306	0.43395	0.4574	0.46085	0.4678	0.46835	0.3979	0.4037	0.482	0.48715	0.4168	0.42295
91	0.5102	0.51245	0.5638	0.56655	0.5494	0.5529	0.5359	0.5415	0.4949	0.4987	0.496	0.5016	0.4373	0.44685	0.4643	0.47245	0.4689	0.47385	0.4095	0.4167	0.4923	0.4978	0.4291	0.43475
92	0.5147	0.51715	0.5693	0.572	0.5564	0.5582	0.5471	0.5525	0.5025	0.50775	0.5072	0.50995	0.4564	0.46105	0.4806	0.4815	0.4788	0.4834	0.4239	0.42765	0.5033	0.50785	0.4404	0.44605
93	0.5196	0.52145	0.5747	0.5772	0.56	0.56225	0.5579	0.56325	0.513	0.51685	0.5127	0.5165	0.4657	0.4706	0.4824	0.4887	0.488	0.4923	0.4314	0.4388	0.5124	0.5181	0.4517	0.4583
94	0.5233	0.52515	0.5797	0.58105	0.5645	0.5667	0.5686	0.5729	0.5207	0.5247	0.5203	0.5259	0.4755	0.48115	0.495	0.4986	0.4966	0.50175	0.4462	0.45015	0.5238	0.52685	0.4649	0.4675
95	0.527	0.5298	0.5824	0.58455	0.5689	0.57035	0.5772	0.5809	0.5287	0.5337	0.5315	0.53545	0.4868	0.49315	0.5022	0.5066	0.5069	0.5121	0.4541	0.45925	0.5299	0.5354	0.4701	0.47675
96	0.5326	0.53385	0.5867	0.58805	0.5718	0.5744	0.5846	0.58985	0.5387	0.54275	0.5394	0.5441	0.4995	0.50495	0.511	0.5182	0.5173	0.5235	0.4644	0.4691	0.5409	0.5468	0.4834	0.4862
97	0.5351	0.5372	0.5894	0.5912	0.577	0.57815	0.5951	0.5985	0.5468	0.5507	0.5488	0.55135	0.5104	0.51775	0.5254	0.5279	0.5297	0.53485	0.4738	0.4785	0.5527	0.5578	0.489	0.4935
98	0.5393	0.5401	0.593	0.59465	0.5793	0.58125	0.6019	0.6043	0.5546	0.55785	0.5539	0.5573	0.5251	0.5305	0.5304	0.53395	0.54	0.54445	0.4832	0.486	0.5629	0.56565	0.498	0.5019
99	0.5409	0.5426	0.5963	0.59865	0.5832	0.58435	0.6067	0.60975	0.5611	0.56495	0.5607	0.56485	0.5359	0.54515	0.5375	0.54145	0.5489	0.5505	0.4888	0.4936	0.5684	0.5729	0.5058	0.5101
100	0.5443	0.546	0.601	0.60265	0.5855	0.5873	0.6128	0.6147	0.5688	0.5728	0.569	0.57405	0.5544	0.55695	0.5454	0.54795	0.5521	0.5556	0.4984	0.5018	0.5774	0.58085	0.5144	0.51825
101	0.5477	0.54965	0.6043	0.6051	0.5891	0.5904	0.6166	0.6205	0.5768	0.581	0.5791	0.58275	0.5595	0.56565	0.5505	0.5527	0.5591	0.56045	0.5052	0.5096	0.5843	0.58715	0.5221	0.5263
102	0.5516	0.55255	0.6059	0.60675	0.5917	0.5929	0.6244	0.62625	0.5852	0.58755	0.5864	0.5894	0.5718	0.57495	0.5549	0.55805	0.5618	0.56515	0.514	0.5174	0.59	0.5926	0.5305	0.53505
103	0.5535	0.5554	0.6076	0.6094	0.5941	0.59595	0.6281	0.63055	0.5899	0.59295	0.5924	0.59495	0.5781	0.58095	0.5612	0.5637	0.5685	0.5736	0.5208	0.5232	0.5952	0.5978	0.5396	0.543
104	0.5573	0.558	0.6112	0.61255	0.5978	0.59965	0.633	0.63275	0.596	0.5983	0.5975	0.5997	0.5838	0.5873	0.5662	0.5698	0.5787	0.5798	0.5256	0.5288	0.6004	0.60295	0.5464	0.55005
105	0.5587	0.5609	0.6139	0.61505	0.6015	0.603	0.6325	0.63535	0.6006	0.6037	0.6019	0.6048	0.5908	0.5943	0.5734	0.57685	0.5809	0.58335	0.532	0.5365	0.6055	0.60835	0.5537	0.5566
106	0.5631	0.5638	0.6162	0.6176	0.6045	0.6043	0.6382	0.6384	0.6068	0.6082	0.6077	0.61	0.5978	0.59865	0.5803	0.5806	0.5858	0.587	0.541	0.5445	0.6112	0.61285	0.5595	0.56285
107	0.5645	0.56515	0.619	0.62015	0.6041	0.60525	0.6386	0.6415	0.6096	0.61195	0.6123	0.61495	0.5995	0.60285	0.5809	0.58235	0.5882	0.58965	0.548	0.55115	0.6145	0.61595	0.5662	0.56925
108	0.5658	0.567	0.6213	0.62155	0.6064	0.60755	0.6444	0.6471	0.6143	0.6161	0.6176	0.6187	0.6062	0.60745	0.5838	0.5832	0.5911	0.59395	0.5543	0.5571	0.6174	0.62	0.5723	0.5745
109	0.5682	0.569	0.6218	0.623	0.6087	0.60995	0.6498	0.65135	0.6179	0.6196	0.6198	0.62205	0.6087	0.61415	0.5826	0.5845	0.5968	0.59815	0.5599	0.56205	0.6226	0.62515	0.5767	0.57895
110	0.5698	0.57145	0.6242	0.62455	0.6112	0.61185	0.6529	0.65435	0.6213	0.6231	0.6243	0.6253	0.6196	0.6219	0.5864	0.5884	0.5995	0.60145	0.5642	0.5669	0.6277	0.62905	0.5812	0.58335
111	0.5731	0.574	0.6249	0.6265	0.6125	0.6143	0.6558	0.6566	0.6249	0.6264	0.6263	0.6279	0.6242	0.62575	0.5904	0.59195	0.6034	0.60455	0.5696	0.57255	0.6304	0.6315	0.5855	0.58745
112	0.5749	0.57525	0.6281	0.629	0.6161	0.6158	0.6574	0.65945	0.6279	0.6281	0.6295	0.63015	0.6273	0.62985	0.5935	0.59555	0.6057	0.6074	0.5755	0.57665	0.6326	0.63435	0.5894	0.5915
113	0.5756	0.57625	0.6299	0.6305	0.6155	0.61645	0.6615	0.6617	0.6283	0.6292	0.6308	0.6327	0.6324	0.63405	0.5976	0.5988	0.6091	0.6105	0.5778	0.57955	0.6361	0.6378	0.5936	0.59595
114	0.5769	0.5777	0.6311	0.6322	0.6174	0.6171	0.6619	0.664	0.6301	0.63185	0.6346	0.6352	0.6357	0.63735	0.6	0.6022	0.6119	0.6127	0.5813	0.58265	0.6395	0.64175	0.5983	0.59985
115	0.5785	0.5788	0.6333	0.6339	0.6168	0.6171	0.6661	0.6688	0.6336	0.6345	0.6358	0.63735	0.639	0.64265	0.6044	0.6039	0.6135	0.6135	0.584	0.58535	0.644	0.64495	0.6014	0.6025
116	0.5791	0.58025	0.6345	0.6345	0.6174	0.6191	0.6715	0.67335	0.6354	0.6371	0.6389	0.6403	0.6463	0.64635	0.6034	0.6062	0.6135	0.6163	0.5867	0.5885	0.6459	0.64775	0.6036	0.60525
117	0.5814	0.58155	0.6345	0.6358	0.6208	0.6217	0.6752	0.6785	0.6388	0.63975	0.6417	0.64305	0.6464	0.649	0.609	0.60965	0.6191	0.62105	0.5903	0.59125	0.6496	0.65085	0.6069	0.609
118	0.5817	0.5824	0.6371	0.6379	0.6226	0.62245	0.6818	0.6825	0.6407	0.6415	0.6444	0.645	0.6516	0.65355	0.6103	0.6131	0.623	0.62355	0.5922	0.59315	0.6521	0.65305	0.6111	0.61245
119	0.5831	0.5847	0.6387	0.63895	0.6223	0.62355	0.6832	0.68665	0.6423	0.64345	0.6456	0.64785	0.6555	0.65755	0.6159	0.61615	0.6241	0.6254	0.5941	0.5952	0.654	0.65565	0.6138	0.6148
120	0.5863	0.58665	0.6392	0.63975	0.6248	0.62445	0.6901	0.693	0.6446	0.6466	0.6501	0.65125	0.6596	0.6636	0.6164	0.6191	0.6267	0.62795	0.5963	0.5978	0.6573	0.6592	0.6158	0.61805
121	0.587	0.58775	0.6403	0.6408	0.6241	0.624	0.6959	0.6971	0.6486	0.64935	0.6524	0.65415	0.6676	0.66725	0.6218	0.6215	0.6292	0.6302	0.5993	0.59975	0.6611	0.6637	0.6203	0.62165
122	0.5885	0.58865	0.6413	0.6413	0.6239	0.62405	0.6983	0.70075	0.6501	0.6522	0.6559	0.6573	0.6669	0.66915	0.6212	0.62505	0.6312	0.6319	0.6002	0.60135	0.6663	0.66785	0.623	0.6246
123	0.5888	0.5896	0.6413	0.64175	0.6242	0.62515	0.7032	0.70585	0.6543	0.6559	0.6587	0.6599	0.6714	0.6746	0.6289	0.6297	0.6326	0.63475	0.6025	0.60405	0.6694	0.67165	0.6262	0.62805
124	0.5904	0.59075	0.6422	0.6422	0.6261	0.62645	0.7085	0.71055	0.6575	0.65945	0.6611	0.66245	0.6778	0.6801	0.6305	0.63415	0.6369	0.64025	0.6056	0.60675	0.6739	0.67745	0.6299	0.6312
125	0.5911	0.5919	0.6422	0.64315	0.6268	0.628	0.7126	0.71395	0.6614	0.66255	0.6638	0.66615	0.6824	0.68535	0.6378	0.6392	0.6436	0.6457	0.6079	0.6088	0.681	0.6822	0.6325	0.63405
126	0.5927	0.5935	0.6441	0.64435	0.6292	0.6288	0.7153	0.71575	0.6637	0.66655	0.6685	0.6706	0.6883	0.691	0.6406	0.64285	0.6478	0.6497	0.6097	0.6108	0.6834	0.68515	0.6356	0.6364
127	0.5943	0.5946	0.6446	0.64465	0.6284	0.6289	0.7162	0.71915	0.6694	0.6716	0.6727	0.676	0.6937	0.6962	0.6451	0.64685	0.6516	0.65285	0.6119	0.6132	0.6869	0.6886	0.6372	0.6399
128	0.5949	0.59505	0.6447	0.6446	0.6294	0.6293	0.7221	0.72295	0.6738	0.6767	0.6793	0.68175	0.6987	0.70115	0.6486	0.6508	0.6541	0.6568	0.6145	0.61595	0.6903	0.69225	0.6426	0.6441
129	0.5952	0.59635	0.6445	0.64415	0.6292	0.629	0.7238	0.7253	0.6796	0.68125	0.6842	0.68635	0.7036	0.70665	0.653	0.65365	0.6595	0.66065	0.6174	0.6179	0.6942	0.6958	0.6456	0.64875
130	0.5975	0.5982	0.6438	0.6445	0.6288	0.6299	0.7268	0.72995	0.6829	0.6862	0.6885	0.69125	0.7097	0.71	0.6543	0.65545	0.6618	0.6634	0.6184	0.61995	0.6974	0.69845	0.6519	0.6538
131	0.5989	0.59905	0.6452	0.64655	0.631	0.63165	0.7331	0.7347	0.6895	0.69015	0.694	0.6958	0.7103	0.71215	0.6566	0.65835	0.665	0.66645	0.6215	0.6236	0.6995	0.70175	0.6557	0.65835
132	0.5992	0.6004	0.6479	0.64715	0.6323	0.6326	0.7363	0.7392	0.6908	0.69345	0.6976	0.69825	0.714	0.71635	0.6601	0.66135	0.6679	0.6695	0.6257	0.6286	0.704	0.70515	0.661	0.66305
133	0.6016	0.602	0.6464	0.6476	0.6329	0.6334	0.7421	0.74085	0.6961	0.69675	0.6989	0.701	0.7187	0.72065	0.6626	0.66475	0.6711	0.67305	0.6315	0.63305	0.7063	0.7078	0.6651	0.66745
134	0.6024	0.60275	0.6488	0.64905	0.6339	0.6334	0.7396	0.74135	0.6974	0.699	0.7031	0.70545	0.7226	0.7256	0.6669	0.66845	0.675	0.67505	0.6346	0.63685	0.7093	0.7102	0.6698	0.6724
135	0.6031	0.6036	0.6493	0.64905	0.6329	0.63295	0.7431	0.74395	0.7006	0.7025	0.7078	0.7091	0.7286	0.73195	0.67	0.67155	0.6751	0.67765	0.6391	0.6405	0.7111	0.71225	0.675	0.6763
136	0.6041	0.60475	0.6488	0.6482	0.633	0.633	0.7448	0.74735	0.7044	0.7065	0.7104	0.7118	0.7353	0.7356	0.6731	0.6745	0.6802	0.68155	0.6419	0.64435	0.7134	0.71565	0.6776	0.67915
137	0.6054	0.60495	0.6476	0.64785	0.633	0.6327	0.7499	0.75055	0.7086	0.7096	0.7132	0.7153	0.7359	0.7397	0.6759	0.6785	0.6829	0.6845	0.6468	0.6477	0.7179	0.71935	0.6807	0.6826
138	0.6045	0.6051	0.6481	0.64795	0.6324	0.63245	0.7512	0.75215	0.7106	0.71255	0.7174	0.71915	0.7435	0.7443	0.6811	0.6824	0.6861	0.68785	0.6486	0.65005	0.7208	0.7228	0.6845	0.68605
139	0.6057	0.6059	0.6478	0.64715	0.6325	0.63275	0.7531	0.7511	0.7145	0.7158	0.7209	0.7227	0.7451	0.74645	0.6837	0.6863	0.6896	0.691	0.6515	0.6522	0.7248	0.7259	0.6876	0.68885
140	0.6061	0.6079	0.6465	0.64695	0.633	0.63305	0.7491	0.7488	0.7171	0.72	0.7245	0.7266	0.7478	0.75065	0.6889	0.6912	0.6924	0.6961	0.6529	0.654	0.727	0.7294	0.6901	0.69175
141	0.6097	0.60965	0.6474	0.64655	0.6331	0.63225	0.7485	0.7471	0.7229	0.72495	0.7287	0.73035	0.7535	0.7567	0.6935	0.69475	0.6998	0.70055	0.6551	0.6564	0.7318	0.7335	0.6934	0.69455
142	0.6096	0.6097	0.6457	0.64605	0.6314	0.631	0.7457	0.7454	0.727	0.72915	0.732	0.7357	0.7599	0.7623	0.696	0.6994	0.7013	0.70335	0.6577	0.6579	0.7352	0.73625	0.6957	0.69765
143	0.6098	53.4032	0.6464	57.279	0.6306	56.1092	0.7451	52.7532	0.7313	50.0334	0.7394	50.3349	0.7647	48.4976	0.7028	48.0159	0.7054	48.3815	0.6581	44.8494	0.7373	50.1298	0.6996	46.0777
M9 - 1	AR2						A289C						12bpdel						A683C
reading	value1	auc1	value2	auc2	value3	auc3	value1	auc1	value2	auc2	value3	auc3	value1	auc1	value2	auc2	value3	auc3	value1	auc1	value2	auc2	value3	auc3
0	0.0863	0.0886	0.0873	0.08875	0.0868	0.08785	0.087	0.0891	0.0895	0.0903	0.0887	0.0891	0.0875	0.08905	0.0889	0.08955	0.0893	0.09	0.0878	0.0883	0.0895	0.0897	0.0886	0.0888
1	0.0909	0.0917	0.0902	0.09055	0.0889	0.0886	0.0912	0.0919	0.0911	0.09155	0.0895	0.0898	0.0906	0.09115	0.0902	0.0917	0.0907	0.092	0.0888	0.0898	0.0899	0.09015	0.089	0.09015
2	0.0925	0.0917	0.0909	0.0908	0.0883	0.0886	0.0926	0.0937	0.092	0.0933	0.0901	0.0902	0.0917	0.09265	0.0932	0.0939	0.0933	0.09425	0.0908	0.0918	0.0904	0.09055	0.0913	0.0924
3	0.0909	0.09035	0.0907	0.0905	0.0889	0.089	0.0948	0.0954	0.0946	0.09515	0.0903	0.09045	0.0936	0.0943	0.0946	0.09465	0.0952	0.09565	0.0928	0.0934	0.0907	0.09095	0.0935	0.09405
4	0.0898	0.0897	0.0903	0.0903	0.0891	0.0892	0.096	0.09615	0.0957	0.0961	0.0906	0.09155	0.095	0.09515	0.0947	0.09535	0.0961	0.0968	0.094	0.0947	0.0912	0.09135	0.0946	0.0964
5	0.0896	0.08965	0.0903	0.09015	0.0893	0.08945	0.0963	0.0963	0.0965	0.0965	0.0925	0.0932	0.0953	0.0945	0.096	0.0968	0.0975	0.09775	0.0954	0.0959	0.0915	0.0917	0.0982	0.098
6	0.0897	0.08985	0.09	0.0901	0.0896	0.0898	0.0963	0.0973	0.0965	0.0965	0.0939	0.0945	0.0937	0.09345	0.0976	0.09705	0.098	0.0981	0.0964	0.0965	0.0919	0.092	0.0978	0.0981
7	0.09	0.08995	0.0902	0.0904	0.09	0.09005	0.0983	0.09805	0.0965	0.0965	0.0951	0.09585	0.0932	0.09355	0.0965	0.097	0.0982	0.0986	0.0966	0.09655	0.0921	0.09215	0.0984	0.0984
8	0.0899	0.09005	0.0906	0.09065	0.0901	0.09025	0.0978	0.0977	0.0965	0.09615	0.0966	0.09685	0.0939	0.09435	0.0975	0.09795	0.099	0.09915	0.0965	0.09665	0.0922	0.0921	0.0984	0.09865
9	0.0902	0.09025	0.0907	0.09075	0.0904	0.09055	0.0976	0.0973	0.0958	0.09565	0.0971	0.0973	0.0948	0.09455	0.0984	0.09755	0.0993	0.09915	0.0968	0.0969	0.092	0.09195	0.0989	0.0987
10	0.0903	0.0905	0.0908	0.09105	0.0907	0.0908	0.097	0.098	0.0955	0.0959	0.0975	0.0978	0.0943	0.09415	0.0967	0.09755	0.099	0.0992	0.097	0.09695	0.0919	0.0922	0.0985	0.0988
11	0.0907	0.0909	0.0913	0.09135	0.0909	0.091	0.099	0.0988	0.0963	0.0962	0.0981	0.09815	0.094	0.0942	0.0984	0.09835	0.0994	0.09945	0.0969	0.097	0.0925	0.09265	0.0991	0.0992
12	0.0911	0.0913	0.0914	0.0915	0.0911	0.09135	0.0986	0.0983	0.0961	0.0965	0.0982	0.09815	0.0944	0.09505	0.0983	0.0979	0.0995	0.0994	0.0971	0.09705	0.0928	0.0929	0.0993	0.0994
13	0.0915	0.09175	0.0916	0.0919	0.0916	0.09185	0.098	0.09815	0.0969	0.09695	0.0981	0.0981	0.0957	0.09605	0.0975	0.0983	0.0993	0.09945	0.097	0.09715	0.093	0.09305	0.0995	0.0998
14	0.092	0.09205	0.0922	0.0924	0.0921	0.0924	0.0983	0.09905	0.097	0.0973	0.0981	0.0982	0.0964	0.09635	0.0991	0.0983	0.0996	0.0997	0.0973	0.0972	0.0931	0.0935	0.1001	0.10045
15	0.0921	0.09245	0.0926	0.0929	0.0927	0.09305	0.0998	0.09945	0.0976	0.098	0.0983	0.0983	0.0963	0.09605	0.0975	0.09795	0.0998	0.1	0.0971	0.0973	0.0939	0.09365	0.1008	0.10065
16	0.0928	0.09285	0.0932	0.09355	0.0934	0.09365	0.0991	0.09865	0.0984	0.09855	0.0983	0.09805	0.0958	0.096	0.0984	0.0988	0.1002	0.10005	0.0975	0.09745	0.0934	0.09425	0.1005	0.1005
17	0.0929	0.0933	0.0939	0.0942	0.0939	0.0943	0.0982	0.09835	0.0987	0.09885	0.0978	0.0976	0.0962	0.0966	0.0992	0.09825	0.0999	0.1003	0.0974	0.0976	0.0951	0.0948	0.1005	0.1005
18	0.0937	0.0941	0.0945	0.09475	0.0947	0.09505	0.0985	0.0992	0.099	0.09905	0.0974	0.0973	0.097	0.09725	0.0973	0.09815	0.1007	0.10085	0.0978	0.0978	0.0945	0.09485	0.1005	0.10055
19	0.0945	0.09485	0.095	0.0955	0.0954	0.09585	0.0999	0.09945	0.0991	0.09925	0.0972	0.09725	0.0975	0.0977	0.099	0.0991	0.101	0.10075	0.0978	0.098	0.0952	0.095	0.1006	0.10085
20	0.0952	0.09565	0.096	0.09635	0.0963	0.0968	0.099	0.09875	0.0994	0.0996	0.0973	0.0971	0.0979	0.09785	0.0992	0.09855	0.1005	0.1009	0.0982	0.0981	0.0948	0.0948	0.1011	0.1015
21	0.0961	0.0964	0.0967	0.09725	0.0973	0.0978	0.0985	0.09905	0.0998	0.0998	0.0969	0.09675	0.0978	0.0977	0.0979	0.0987	0.1013	0.1013	0.098	0.0982	0.0948	0.0948	0.1019	0.1022
22	0.0967	0.09725	0.0978	0.0983	0.0983	0.0989	0.0996	0.1	0.0998	0.10005	0.0966	0.0964	0.0976	0.09795	0.0995	0.09925	0.1013	0.1012	0.0984	0.0983	0.0948	0.0954	0.1025	0.1028
23	0.0978	0.09835	0.0988	0.0994	0.0995	0.10015	0.1004	0.09995	0.1003	0.10045	0.0962	0.095	0.0983	0.09845	0.099	0.09875	0.1011	0.10105	0.0982	0.0984	0.096	0.09605	0.1031	0.1031
24	0.0989	0.0996	0.1	0.1006	0.1008	0.1016	0.0995	0.09935	0.1006	0.1006	0.0938	0.0935	0.0986	0.0989	0.0985	0.09915	0.101	0.1012	0.0986	0.09865	0.0961	0.09625	0.1031	0.10315
25	0.1003	0.101	0.1012	0.10195	0.1024	0.1032	0.0992	0.09975	0.1006	0.10055	0.0932	0.09395	0.0992	0.0994	0.0998	0.0995	0.1014	0.1018	0.0987	0.09855	0.0964	0.09645	0.1032	0.10345
26	0.1017	0.10235	0.1027	0.10355	0.104	0.1048	0.1003	0.10055	0.1005	0.10045	0.0947	0.0947	0.0996	0.09955	0.0992	0.0991	0.1022	0.102	0.0984	0.0986	0.0965	0.09715	0.1037	0.10375
27	0.103	0.104	0.1044	0.1052	0.1056	0.10655	0.1008	0.1003	0.1004	0.10025	0.0947	0.0953	0.0995	0.09935	0.099	0.09985	0.1018	0.10205	0.0988	0.0986	0.0978	0.0981	0.1038	0.10375
28	0.105	0.1056	0.106	0.10675	0.1075	0.1085	0.0998	0.0997	0.1001	0.10005	0.0959	0.096	0.0992	0.09935	0.1007	0.10015	0.1023	0.10235	0.0984	0.09855	0.0984	0.0986	0.1037	0.1035
29	0.1062	0.1072	0.1075	0.1086	0.1095	0.11045	0.0996	0.1004	0.1	0.09995	0.0961	0.0956	0.0995	0.09995	0.0996	0.09955	0.1024	0.10245	0.0987	0.09845	0.0988	0.0988	0.1033	0.1034
30	0.1082	0.109	0.1097	0.1108	0.1114	0.11245	0.1012	0.101	0.0999	0.1002	0.0951	0.09395	0.1004	0.10055	0.0995	0.1001	0.1025	0.1023	0.0982	0.09845	0.0988	0.0989	0.1035	0.10325
31	0.1098	0.11075	0.1119	0.113	0.1135	0.1144	0.1008	0.1004	0.1005	0.10045	0.0928	0.09305	0.1007	0.1005	0.1007	0.10015	0.1021	0.1024	0.0987	0.0986	0.099	0.099	0.103	0.10325
32	0.1117	0.11285	0.1141	0.11515	0.1153	0.11625	0.1	0.1004	0.1004	0.10025	0.0933	0.0941	0.1003	0.10025	0.0996	0.09965	0.1027	0.103	0.0985	0.09865	0.099	0.0987	0.1035	0.10355
33	0.114	0.11465	0.1162	0.1172	0.1172	0.11825	0.1008	0.10155	0.1001	0.09995	0.0949	0.09485	0.1002	0.10025	0.0997	0.10035	0.1033	0.10305	0.0988	0.09885	0.0984	0.0978	0.1036	0.1039
34	0.1153	0.11655	0.1182	0.1195	0.1193	0.12015	0.1023	0.1016	0.0998	0.0997	0.0948	0.09505	0.1003	0.10065	0.101	0.10045	0.1028	0.1029	0.0989	0.09875	0.0972	0.09645	0.1042	0.1043
35	0.1178	0.11895	0.1208	0.122	0.121	0.122	0.1009	0.1008	0.0996	0.09965	0.0953	0.09505	0.101	0.1009	0.0999	0.09995	0.103	0.1033	0.0986	0.09875	0.0957	0.0955	0.1044	0.10475
36	0.1201	0.12105	0.1232	0.124	0.123	0.1239	0.1007	0.10115	0.0997	0.0997	0.0948	0.09465	0.1008	0.1008	0.1	0.1007	0.1036	0.1037	0.0989	0.09885	0.0953	0.0956	0.1051	0.10525
37	0.122	0.12345	0.1248	0.12615	0.1248	0.1258	0.1016	0.10225	0.0997	0.09985	0.0945	0.09475	0.1008	0.10105	0.1014	0.10125	0.1038	0.1037	0.0988	0.099	0.0959	0.09635	0.1054	0.1056
38	0.1249	0.1257	0.1275	0.1287	0.1268	0.12775	0.1029	0.10225	0.1	0.1002	0.095	0.09475	0.1013	0.1014	0.1011	0.1007	0.1036	0.1037	0.0992	0.0992	0.0968	0.09705	0.1058	0.10585
39	0.1265	0.1277	0.1299	0.131	0.1287	0.1297	0.1016	0.1015	0.1004	0.1005	0.0945	0.0948	0.1015	0.1013	0.1003	0.1005	0.1038	0.104	0.0992	0.09925	0.0973	0.0974	0.1059	0.106
40	0.1289	0.13025	0.1321	0.13315	0.1307	0.13185	0.1014	0.1017	0.1006	0.10075	0.0951	0.0951	0.1011	0.1013	0.1007	0.10105	0.1042	0.1045	0.0993	0.0994	0.0975	0.0977	0.1061	0.10615
41	0.1316	0.133	0.1342	0.13515	0.133	0.13405	0.102	0.1026	0.1009	0.101	0.0951	0.0952	0.1015	0.1015	0.1014	0.10125	0.1048	0.1045	0.0995	0.09945	0.0979	0.0983	0.1062	0.10615
42	0.1344	0.1352	0.1361	0.1373	0.1351	0.13615	0.1032	0.1034	0.1011	0.1011	0.0953	0.0954	0.1015	0.10155	0.1011	0.101	0.1042	0.1043	0.0994	0.09955	0.0987	0.09895	0.1061	0.10615
43	0.136	0.13695	0.1385	0.13975	0.1372	0.13795	0.1036	0.10335	0.1011	0.10115	0.0955	0.0953	0.1016	0.10145	0.1009	0.1012	0.1044	0.1047	0.0997	0.09975	0.0992	0.09905	0.1062	0.1064
44	0.1379	0.13885	0.141	0.142	0.1387	0.13995	0.1031	0.103	0.1012	0.10125	0.0951	0.0951	0.1013	0.10145	0.1015	0.10195	0.105	0.10525	0.0998	0.09965	0.0989	0.0988	0.1066	0.1069
45	0.1398	0.14085	0.143	0.1443	0.1412	0.14205	0.1029	0.1034	0.1013	0.10155	0.0951	0.0954	0.1016	0.10195	0.1024	0.10245	0.1055	0.10575	0.0995	0.09985	0.0987	0.0985	0.1072	0.10765
46	0.1419	0.1432	0.1456	0.14675	0.1429	0.1443	0.1039	0.10415	0.1018	0.10195	0.0957	0.09585	0.1023	0.10215	0.1025	0.1025	0.106	0.1063	0.1002	0.10025	0.0983	0.09805	0.1081	0.1084
47	0.1445	0.1458	0.1479	0.149	0.1457	0.14605	0.1044	0.1047	0.1021	0.1023	0.096	0.09615	0.102	0.10205	0.1025	0.10245	0.1066	0.1068	0.1003	0.10025	0.0978	0.098	0.1087	0.1091
48	0.1471	0.14865	0.1501	0.1508	0.1464	0.1472	0.105	0.10565	0.1025	0.10265	0.0963	0.09635	0.1021	0.1024	0.1024	0.10265	0.107	0.10725	0.1002	0.1005	0.0982	0.09845	0.1095	0.1099
49	0.1502	0.15155	0.1515	0.15205	0.148	0.14875	0.1063	0.10665	0.1028	0.1029	0.0964	0.09655	0.1027	0.1027	0.1029	0.10325	0.1075	0.10785	0.1008	0.10085	0.0987	0.0989	0.1103	0.11075
50	0.1529	0.15415	0.1526	0.1534	0.1495	0.1505	0.107	0.10735	0.103	0.1032	0.0967	0.0968	0.1027	0.10285	0.1036	0.1038	0.1082	0.1085	0.1009	0.101	0.0991	0.0992	0.1112	0.1115
51	0.1554	0.1566	0.1542	0.1552	0.1515	0.15265	0.1077	0.10775	0.1034	0.1037	0.0969	0.09725	0.103	0.10305	0.104	0.1043	0.1088	0.10905	0.1011	0.1012	0.0993	0.09955	0.1118	0.11235
52	0.1578	0.15905	0.1562	0.157	0.1538	0.15485	0.1078	0.10805	0.104	0.1041	0.0976	0.0977	0.1031	0.10335	0.1046	0.10495	0.1093	0.10955	0.1013	0.1015	0.0998	0.1	0.1129	0.1133
53	0.1603	0.16165	0.1578	0.1591	0.1559	0.1571	0.1083	0.1085	0.1042	0.10445	0.0978	0.0979	0.1036	0.10375	0.1053	0.1055	0.1098	0.11005	0.1017	0.1018	0.1002	0.10045	0.1137	0.1142
54	0.163	0.1643	0.1604	0.1615	0.1583	0.15985	0.1087	0.10905	0.1047	0.10505	0.098	0.09795	0.1039	0.104	0.1057	0.1061	0.1103	0.11065	0.1019	0.1021	0.1007	0.1009	0.1147	0.11515
55	0.1656	0.16705	0.1626	0.16385	0.1614	0.16275	0.1094	0.10965	0.1054	0.1058	0.0979	0.09785	0.1041	0.10425	0.1065	0.10675	0.111	0.11135	0.1023	0.10255	0.1011	0.1013	0.1156	0.1161
56	0.1685	0.1701	0.1651	0.16655	0.1641	0.1651	0.1099	0.1104	0.1062	0.10655	0.0978	0.09785	0.1044	0.10455	0.107	0.1073	0.1117	0.1121	0.1028	0.10305	0.1015	0.1018	0.1166	0.11705
57	0.1717	0.17345	0.168	0.16915	0.1661	0.16735	0.1109	0.11125	0.1069	0.10735	0.0979	0.0982	0.1047	0.1049	0.1076	0.1079	0.1125	0.1129	0.1033	0.10355	0.1021	0.10225	0.1175	0.1181
58	0.1752	0.1768	0.1703	0.17205	0.1686	0.1698	0.1116	0.1121	0.1078	0.1081	0.0985	0.09875	0.1051	0.10515	0.1082	0.1086	0.1133	0.11375	0.1038	0.104	0.1024	0.1026	0.1187	0.11925
59	0.1784	0.18	0.1738	0.17475	0.171	0.17225	0.1126	0.11305	0.1084	0.1088	0.099	0.0993	0.1052	0.1055	0.109	0.10935	0.1142	0.1147	0.1042	0.1045	0.1028	0.103	0.1198	0.12045
60	0.1816	0.1831	0.1757	0.17705	0.1735	0.1746	0.1135	0.1138	0.1092	0.10945	0.0996	0.09985	0.1058	0.10615	0.1097	0.1102	0.1152	0.11575	0.1048	0.10495	0.1032	0.1035	0.1211	0.1219
61	0.1846	0.1861	0.1784	0.1799	0.1757	0.177	0.1141	0.11455	0.1097	0.11	0.1001	0.10045	0.1065	0.1068	0.1107	0.11105	0.1163	0.1168	0.1051	0.10535	0.1038	0.104	0.1227	0.12375
62	0.1876	0.18925	0.1814	0.1827	0.1783	0.17955	0.115	0.1155	0.1103	0.11065	0.1008	0.1011	0.1071	0.1076	0.1114	0.1118	0.1173	0.1181	0.1056	0.1059	0.1042	0.10445	0.1248	0.12625
63	0.1909	0.19255	0.184	0.1857	0.1808	0.1822	0.116	0.1167	0.111	0.1114	0.1014	0.1016	0.1081	0.1085	0.1122	0.11255	0.1189	0.11965	0.1062	0.1065	0.1047	0.10505	0.1277	0.1294
64	0.1942	0.19585	0.1874	0.18915	0.1836	0.18495	0.1174	0.11775	0.1118	0.11225	0.1018	0.1021	0.1089	0.10935	0.1129	0.1134	0.1204	0.1214	0.1068	0.10705	0.1054	0.1057	0.1311	0.13365
65	0.1975	0.19915	0.1909	0.19255	0.1863	0.1877	0.1181	0.1188	0.1127	0.1131	0.1024	0.10275	0.1098	0.11015	0.1139	0.11445	0.1224	0.12365	0.1073	0.10765	0.106	0.10625	0.1362	0.1394
66	0.2008	0.20245	0.1942	0.1958	0.1891	0.1903	0.1195	0.1202	0.1135	0.1142	0.1031	0.10335	0.1105	0.11095	0.115	0.1155	0.1249	0.12645	0.108	0.1084	0.1065	0.1069	0.1426	0.14445
67	0.2041	0.2058	0.1974	0.199	0.1915	0.19295	0.1209	0.12185	0.1149	0.11575	0.1036	0.1037	0.1114	0.11185	0.116	0.1167	0.128	0.13	0.1088	0.10925	0.1073	0.1077	0.1463	0.14795
68	0.2075	0.209	0.2006	0.2021	0.1944	0.19555	0.1228	0.124	0.1166	0.11745	0.1038	0.10415	0.1123	0.1129	0.1174	0.11805	0.132	0.1336	0.1097	0.1101	0.1081	0.1085	0.1496	0.15075
69	0.2105	0.21185	0.2036	0.20515	0.1967	0.1978	0.1252	0.128	0.1183	0.1191	0.1045	0.10485	0.1135	0.11395	0.1187	0.11965	0.1352	0.1363	0.1105	0.11105	0.1089	0.10925	0.1519	0.15335
70	0.2132	0.2147	0.2067	0.20835	0.1989	0.20045	0.1308	0.13415	0.1199	0.12085	0.1052	0.1055	0.1144	0.11495	0.1206	0.12165	0.1374	0.13825	0.1116	0.11195	0.1096	0.10995	0.1548	0.15605
71	0.2162	0.21725	0.21	0.21095	0.202	0.203	0.1375	0.1428	0.1218	0.12295	0.1058	0.10615	0.1155	0.116	0.1227	0.1239	0.1391	0.1399	0.1123	0.11275	0.1103	0.11065	0.1573	0.15875
72	0.2183	0.2196	0.2119	0.2136	0.204	0.20525	0.1481	0.15085	0.1241	0.1253	0.1065	0.1069	0.1165	0.11705	0.1251	0.126	0.1407	0.1416	0.1132	0.11365	0.111	0.1114	0.1602	0.16165
73	0.2209	0.22235	0.2153	0.2171	0.2065	0.20755	0.1536	0.15575	0.1265	0.12775	0.1073	0.1077	0.1176	0.1183	0.1269	0.1282	0.1425	0.1433	0.1141	0.11475	0.1118	0.1124	0.1631	0.16445
74	0.2238	0.22535	0.2189	0.2207	0.2086	0.2099	0.1579	0.15965	0.129	0.13015	0.1081	0.10845	0.119	0.11955	0.1295	0.13065	0.1441	0.145	0.1154	0.11595	0.113	0.11355	0.1658	0.1673
75	0.2269	0.22805	0.2225	0.2241	0.2112	0.2126	0.1614	0.16305	0.1313	0.1326	0.1088	0.10925	0.1201	0.12085	0.1318	0.13335	0.1459	0.14695	0.1165	0.1171	0.1141	0.11475	0.1688	0.17035
76	0.2292	0.2305	0.2257	0.2273	0.214	0.2152	0.1647	0.1662	0.1339	0.1352	0.1097	0.1102	0.1216	0.12225	0.1349	0.13585	0.148	0.14885	0.1177	0.1186	0.1154	0.1161	0.1719	0.1733
77	0.2318	0.2332	0.2289	0.23045	0.2164	0.2176	0.1677	0.1693	0.1365	0.13765	0.1107	0.11135	0.1229	0.1236	0.1368	0.13775	0.1497	0.1506	0.1195	0.12035	0.1168	0.11765	0.1747	0.1758
78	0.2346	0.23575	0.232	0.2337	0.2188	0.21995	0.1709	0.17245	0.1388	0.14	0.112	0.1126	0.1243	0.1251	0.1387	0.1396	0.1515	0.15225	0.1212	0.12215	0.1185	0.1194	0.1769	0.1782
79	0.2369	0.2381	0.2354	0.237	0.2211	0.22265	0.174	0.1755	0.1412	0.14235	0.1132	0.11375	0.1259	0.1273	0.1405	0.14145	0.153	0.1538	0.1231	0.12415	0.1203	0.1215	0.1795	0.1806
80	0.2393	0.2402	0.2386	0.24005	0.2242	0.2251	0.177	0.1786	0.1435	0.14435	0.1143	0.11505	0.1287	0.1308	0.1424	0.1431	0.1546	0.1555	0.1252	0.1263	0.1227	0.1242	0.1817	0.1828
81	0.2411	0.242	0.2415	0.2428	0.226	0.2272	0.1802	0.18175	0.1452	0.1459	0.1158	0.1165	0.1329	0.1349	0.1438	0.14455	0.1564	0.1574	0.1274	0.12885	0.1257	0.1272	0.1839	0.18475
82	0.2429	0.24395	0.2441	0.24645	0.2284	0.22945	0.1833	0.18475	0.1466	0.1474	0.1172	0.1181	0.1369	0.1383	0.1453	0.14605	0.1584	0.15905	0.1303	0.1315	0.1287	0.13025	0.1856	0.18655
83	0.245	0.2462	0.2488	0.2499	0.2305	0.23145	0.1862	0.1872	0.1482	0.1491	0.119	0.1201	0.1397	0.14095	0.1468	0.1477	0.1597	0.1606	0.1327	0.13385	0.1318	0.1332	0.1875	0.1883
84	0.2474	0.2479	0.251	0.25255	0.2324	0.2334	0.1882	0.18885	0.15	0.1512	0.1212	0.1225	0.1422	0.14465	0.1486	0.1495	0.1615	0.1624	0.135	0.13585	0.1346	0.1361	0.1891	0.18985
85	0.2484	0.2491	0.2541	0.2552	0.2344	0.23515	0.1895	0.19075	0.1524	0.1531	0.1238	0.12535	0.1471	0.14965	0.1504	0.15135	0.1633	0.16415	0.1367	0.1378	0.1376	0.1385	0.1906	0.1913
86	0.2498	0.2504	0.2563	0.2581	0.2359	0.237	0.192	0.19265	0.1538	0.1543	0.1269	0.12865	0.1522	0.1543	0.1523	0.15345	0.165	0.16595	0.1389	0.13965	0.1394	0.13995	0.192	0.19255
87	0.251	0.2516	0.2599	0.26095	0.2381	0.23925	0.1933	0.1944	0.1548	0.1557	0.1304	0.13205	0.1564	0.1585	0.1546	0.1554	0.1669	0.16755	0.1404	0.1413	0.1405	0.14115	0.1931	0.19405
88	0.2522	0.253	0.262	0.2638	0.2404	0.2414	0.1955	0.19635	0.1566	0.15755	0.1337	0.13555	0.1606	0.1625	0.1562	0.15705	0.1682	0.1691	0.1422	0.143	0.1418	0.1425	0.195	0.19585
89	0.2538	0.2544	0.2656	0.2672	0.2424	0.2434	0.1972	0.198	0.1585	0.1594	0.1374	0.13885	0.1644	0.16635	0.1579	0.15855	0.17	0.17075	0.1438	0.14465	0.1432	0.1439	0.1967	0.1973
90	0.255	0.25595	0.2688	0.2702	0.2444	0.24515	0.1988	0.19965	0.1603	0.161	0.1403	0.1421	0.1683	0.17075	0.1592	0.16005	0.1715	0.1724	0.1455	0.1464	0.1446	0.1454	0.1979	0.19845
91	0.2569	0.25755	0.2716	0.27315	0.2459	0.2467	0.2005	0.20145	0.1617	0.16225	0.1439	0.14575	0.1732	0.17515	0.1609	0.16175	0.1733	0.17385	0.1473	0.1481	0.1462	0.1471	0.199	0.19965
92	0.2582	0.25855	0.2747	0.27585	0.2475	0.2482	0.2024	0.2033	0.1628	0.1635	0.1476	0.14905	0.1771	0.1792	0.1626	0.1633	0.1744	0.1751	0.1489	0.1496	0.148	0.14855	0.2003	0.2009
93	0.2589	0.2593	0.277	0.27865	0.2489	0.24935	0.2042	0.20495	0.1642	0.1651	0.1505	0.15165	0.1813	0.1829	0.164	0.16485	0.1758	0.17655	0.1503	0.15115	0.1491	0.14985	0.2015	0.2023
94	0.2597	0.2602	0.2803	0.28135	0.2498	0.2505	0.2057	0.20675	0.166	0.1669	0.1528	0.1541	0.1845	0.1863	0.1657	0.1666	0.1773	0.1781	0.152	0.15255	0.1506	0.1514	0.2031	0.2037
95	0.2607	0.261	0.2824	0.2834	0.2512	0.252	0.2078	0.20865	0.1678	0.16845	0.1554	0.15635	0.1881	0.1893	0.1675	0.16835	0.1789	0.17945	0.1531	0.15375	0.1522	0.15295	0.2043	0.2049
96	0.2613	0.26135	0.2844	0.2859	0.2528	0.25335	0.2095	0.2104	0.1691	0.16995	0.1573	0.1586	0.1905	0.1913	0.1692	0.17005	0.18	0.1807	0.1544	0.15505	0.1537	0.15435	0.2055	0.2069
97	0.2614	0.26175	0.2874	0.28875	0.2539	0.2548	0.2113	0.21205	0.1708	0.17155	0.1599	0.161	0.1921	0.19305	0.1709	0.17155	0.1814	0.18205	0.1557	0.15635	0.155	0.1559	0.2083	0.2088
98	0.2621	0.26285	0.2901	0.2912	0.2557	0.2563	0.2128	0.2138	0.1723	0.17295	0.1621	0.16305	0.194	0.19495	0.1722	0.17275	0.1827	0.18325	0.157	0.1579	0.1568	0.15755	0.2093	0.21015
99	0.2636	0.264	0.2923	0.29365	0.2569	0.2575	0.2148	0.21555	0.1736	0.17445	0.164	0.1652	0.1959	0.1968	0.1733	0.17395	0.1838	0.18445	0.1588	0.15935	0.1583	0.1591	0.211	0.212
100	0.2644	0.2646	0.295	0.29595	0.2581	0.25885	0.2163	0.21735	0.1753	0.17625	0.1664	0.1673	0.1977	0.1985	0.1746	0.17545	0.1851	0.18575	0.1599	0.16065	0.1599	0.16065	0.213	0.2132
101	0.2648	0.2652	0.2969	0.2981	0.2596	0.26005	0.2184	0.21895	0.1772	0.1778	0.1682	0.16895	0.1993	0.2003	0.1763	0.17685	0.1864	0.18685	0.1614	0.16185	0.1614	0.162	0.2134	0.214
102	0.2656	0.2659	0.2993	0.3004	0.2605	0.26105	0.2195	0.2201	0.1784	0.17935	0.1697	0.17065	0.2013	0.2027	0.1774	0.1779	0.1873	0.1881	0.1623	0.16295	0.1626	0.16335	0.2146	0.21485
103	0.2662	0.2663	0.3015	0.30255	0.2616	0.2626	0.2207	0.2215	0.1803	0.1809	0.1716	0.17255	0.2041	0.20495	0.1784	0.17885	0.1889	0.18935	0.1636	0.1645	0.1641	0.1647	0.2151	0.2155
104	0.2664	0.26685	0.3036	0.30505	0.2636	0.2641	0.2223	0.22305	0.1815	0.1822	0.1735	0.17465	0.2058	0.2066	0.1793	0.1799	0.1898	0.1901	0.1654	0.16575	0.1653	0.1661	0.2159	0.21645
105	0.2673	0.26805	0.3065	0.30775	0.2646	0.2651	0.2238	0.22465	0.1829	0.1835	0.1758	0.17695	0.2074	0.20805	0.1805	0.18105	0.1904	0.1908	0.1661	0.1669	0.1669	0.16765	0.217	0.21765
106	0.2688	0.2692	0.309	0.3097	0.2656	0.266	0.2255	0.2257	0.1841	0.1846	0.1781	0.179	0.2087	0.2094	0.1816	0.18215	0.1912	0.19165	0.1677	0.1682	0.1684	0.169	0.2183	0.2183
107	0.2696	0.2697	0.3104	0.31125	0.2664	0.267	0.2259	0.2263	0.1851	0.18565	0.1799	0.1809	0.2101	0.21105	0.1827	0.18335	0.1921	0.1926	0.1687	0.16925	0.1696	0.17025	0.2183	0.2191
108	0.2698	0.2698	0.3121	0.313	0.2676	0.2681	0.2267	0.22725	0.1862	0.18705	0.1819	0.18275	0.212	0.2131	0.184	0.1844	0.1931	0.1936	0.1698	0.1705	0.1709	0.1717	0.2199	0.22015
109	0.2698	0.26985	0.3139	0.31495	0.2686	0.26905	0.2278	0.2282	0.1879	0.1885	0.1836	0.1846	0.2142	0.2152	0.1848	0.1853	0.1941	0.1944	0.1712	0.17175	0.1725	0.17335	0.2204	0.2206
110	0.2699	0.2701	0.316	0.3167	0.2695	0.2703	0.2286	0.22935	0.1891	0.18965	0.1856	0.18635	0.2162	0.217	0.1858	0.1863	0.1947	0.19525	0.1723	0.17305	0.1742	0.17485	0.2208	0.22105
111	0.2703	0.2704	0.3174	0.31915	0.2711	0.2717	0.2301	0.23065	0.1902	0.19065	0.1871	0.18775	0.2178	0.21835	0.1868	0.18725	0.1958	0.19625	0.1738	0.17445	0.1755	0.17615	0.2213	0.221
112	0.2705	0.27055	0.3209	0.3211	0.2723	0.2726	0.2312	0.2316	0.1911	0.1917	0.1884	0.18875	0.2189	0.22015	0.1877	0.18825	0.1967	0.19695	0.1751	0.1757	0.1768	0.17745	0.2207	0.22115
113	0.2706	0.2714	0.3213	0.32255	0.2729	0.2732	0.232	0.23205	0.1923	0.19305	0.1891	0.19025	0.2214	0.2221	0.1888	0.18925	0.1972	0.19745	0.1763	0.17655	0.1781	0.1789	0.2216	0.222
114	0.2722	0.2724	0.3238	0.32425	0.2735	0.27335	0.2321	0.23245	0.1938	0.19395	0.1914	0.1918	0.2228	0.223	0.1897	0.1901	0.1977	0.1978	0.1768	0.17705	0.1797	0.1801	0.2224	0.21945
115	0.2726	0.27285	0.3247	0.3257	0.2732	0.2736	0.2328	0.23255	0.1941	0.1949	0.1922	0.1932	0.2232	0.22305	0.1905	0.1912	0.1979	0.1981	0.1773	0.178	0.1805	0.18145	0.2165	0.21035
116	0.2731	0.27335	0.3267	0.32725	0.274	0.27425	0.2323	0.2319	0.1957	0.1963	0.1942	0.19475	0.2229	0.22305	0.1919	0.19225	0.1983	0.19845	0.1787	0.17905	0.1824	0.1829	0.2042	0.2088
117	0.2736	0.27355	0.3278	0.32875	0.2745	0.27505	0.2315	0.2296	0.1969	0.1973	0.1953	0.19575	0.2232	0.21985	0.1926	0.193	0.1986	0.19875	0.1794	0.1799	0.1834	0.18385	0.2134	0.22125
118	0.2735	0.27355	0.3297	0.3301	0.2756	0.27655	0.2277	0.22485	0.1977	0.19805	0.1962	0.19715	0.2165	0.21315	0.1934	0.19405	0.1989	0.1991	0.1804	0.18085	0.1843	0.1849	0.2291	0.22675
119	0.2736	0.27365	0.3305	0.3318	0.2775	0.27815	0.222	0.2161	0.1984	0.19885	0.1981	0.19865	0.2098	0.20305	0.1947	0.19525	0.1993	0.19935	0.1813	0.182	0.1855	0.1864	0.2244	0.22875
120	0.2737	0.2742	0.3331	0.33415	0.2788	0.27905	0.2102	0.21885	0.1993	0.1997	0.1992	0.1996	0.1963	0.202	0.1958	0.19635	0.1994	0.1991	0.1827	0.1832	0.1873	0.1879	0.2331	0.2339
121	0.2747	0.2752	0.3352	0.336	0.2793	0.2798	0.2275	0.2266	0.2001	0.2006	0.2	0.2004	0.2077	0.21535	0.1969	0.1972	0.1988	0.1985	0.1837	0.18395	0.1885	0.1891	0.2347	0.23535
122	0.2757	0.27595	0.3368	0.33695	0.2803	0.28045	0.2257	0.232	0.2011	0.20125	0.2008	0.20145	0.223	0.22895	0.1975	0.19795	0.1982	0.19755	0.1842	0.1844	0.1897	0.1899	0.236	0.23665
123	0.2762	0.2763	0.3371	0.33805	0.2806	0.2805	0.2383	0.2392	0.2014	0.2014	0.2021	0.20275	0.2349	0.2293	0.1984	0.1989	0.1969	0.196	0.1846	0.1851	0.1901	0.19065	0.2373	0.2373
124	0.2764	0.2767	0.339	0.3394	0.2804	0.28105	0.2401	0.2406	0.2014	0.2018	0.2034	0.20375	0.2237	0.21575	0.1994	0.1998	0.1951	0.19395	0.1856	0.18605	0.1912	0.19175	0.2373	0.2378
125	0.277	0.2775	0.3398	0.34075	0.2817	0.28195	0.2411	0.24185	0.2022	0.20215	0.2041	0.2047	0.2078	0.2195	0.2002	0.2005	0.1928	0.1913	0.1865	0.18685	0.1923	0.1928	0.2383	0.2388
126	0.278	0.278	0.3417	0.34235	0.2822	0.2829	0.2426	0.24275	0.2021	0.2018	0.2053	0.20595	0.2312	0.2292	0.2008	0.2012	0.1898	0.1878	0.1872	0.1876	0.1933	0.1938	0.2393	0.2399
127	0.278	0.2782	0.343	0.34385	0.2836	0.28405	0.2429	0.2429	0.2015	0.20115	0.2066	0.207	0.2272	0.2257	0.2016	0.2015	0.1858	0.1792	0.188	0.18815	0.1943	0.19465	0.2405	0.2406
128	0.2784	0.2784	0.3447	0.3452	0.2845	0.2848	0.2429	0.24485	0.2008	0.20025	0.2074	0.2081	0.2242	0.226	0.2014	0.2016	0.1726	0.17345	0.1883	0.1885	0.195	0.1955	0.2407	0.24095
129	0.2784	0.2784	0.3457	0.34655	0.2851	0.28565	0.2468	0.2475	0.1997	0.19905	0.2088	0.2091	0.2278	0.231	0.2018	0.2019	0.1743	0.1748	0.1887	0.1892	0.196	0.19645	0.2412	0.24155
130	0.2784	0.27875	0.3474	0.3479	0.2862	0.28655	0.2482	0.24845	0.1984	0.1973	0.2094	0.2097	0.2342	0.2353	0.202	0.20195	0.1753	0.1776	0.1897	0.18995	0.1969	0.1973	0.2419	0.24255
131	0.2791	0.2794	0.3484	0.349	0.2869	0.28715	0.2487	0.24885	0.1962	0.1952	0.21	0.2106	0.2364	0.2244	0.2019	0.20185	0.1799	0.1845	0.1902	0.19055	0.1977	0.1979	0.2432	0.2437
132	0.2797	0.27975	0.3496	0.35	0.2874	0.2875	0.249	0.2506	0.1942	0.1902	0.2112	0.21145	0.2124	0.2218	0.2018	0.2016	0.1891	0.1895	0.1909	0.191	0.1981	0.1981	0.2442	0.2442
133	0.2798	0.27975	0.3504	0.3511	0.2876	0.28785	0.2522	0.25215	0.1862	0.1897	0.2117	0.21215	0.2312	0.23565	0.2014	0.20105	0.1899	0.18995	0.1911	0.1914	0.1981	0.1986	0.2442	0.2447
134	0.2797	0.2801	0.3518	0.3526	0.2881	0.28815	0.2521	0.2528	0.1932	0.19485	0.2126	0.21335	0.2401	0.24075	0.2007	0.1999	0.19	0.1901	0.1917	0.19165	0.1991	0.19935	0.2452	0.24545
135	0.2805	0.281	0.3534	0.35345	0.2882	0.28825	0.2535	0.2529	0.1965	0.19815	0.2141	0.2146	0.2414	0.2415	0.1991	0.1985	0.1902	0.19015	0.1916	0.19165	0.1996	0.19985	0.2457	0.2461
136	0.2815	0.28205	0.3535	0.354	0.2883	0.2886	0.2523	0.25275	0.1998	0.19895	0.2151	0.21575	0.2416	0.24155	0.1979	0.19645	0.1901	0.19005	0.1917	0.19165	0.2001	0.20005	0.2465	0.2472
137	0.2826	0.2826	0.3545	0.35505	0.2889	0.2891	0.2532	0.25365	0.1981	0.19795	0.2164	0.21645	0.2415	0.24115	0.195	0.192	0.19	0.19005	0.1916	0.19125	0.2	0.19985	0.2479	0.24805
138	0.2826	0.28235	0.3556	0.35635	0.2893	0.29005	0.2541	0.254	0.1978	0.1979	0.2165	0.21645	0.2408	0.2404	0.189	0.1897	0.1901	0.1901	0.1909	0.19015	0.1997	0.19935	0.2482	0.2485
139	0.2821	0.2827	0.3571	0.35815	0.2908	0.2912	0.2539	0.25415	0.198	0.19845	0.2164	0.2156	0.24	0.24435	0.1904	0.19135	0.1901	0.1902	0.1894	0.1886	0.199	0.1987	0.2488	0.2484
140	0.2833	0.2834	0.3592	0.35975	0.2916	0.2923	0.2544	0.2547	0.1989	0.1994	0.2148	0.2121	0.2487	0.24615	0.1923	0.19285	0.1903	0.19045	0.1878	0.18645	0.1984	0.19765	0.248	0.2487
141	0.2835	0.28355	0.3603	0.36055	0.293	0.29325	0.255	0.25445	0.1999	0.19965	0.2094	0.205	0.2436	0.2472	0.1934	0.19445	0.1906	0.1905	0.1851	0.18295	0.1969	0.19555	0.2494	0.2496
142	0.2836	0.2835	0.3608	0.3616	0.2935	0.2934	0.2539	0.2536	0.1994	0.1991	0.2006	0.19715	0.2508	0.25045	0.1955	0.19775	0.1904	0.1902	0.1808	0.17715	0.1942	0.1925	0.2498	0.25015
143	0.2834	28.139	0.3624	30.8418	0.2933	27.7923	0.2533	22.9326	0.1988	19.8882	0.1937	19.045	0.2501	21.0887	0.2	19.8353	0.19	20.435	0.1735	18.7201	0.1908	18.7554	0.2505	23.1457
M9 - 2	AR2						A289C						12bpdel						A683C
reading	value1	auc1	value2	auc2	value3	auc3	value1	auc1	value2	auc2	value3	auc3	value1	auc1	value2	auc2	value3	auc3	value1	auc1	value2	auc2	value3	auc3
0		0.0445		0.04465		0.04375		0.0447		0.0442		0.04465		0.0448		0.04725		0.0443		0.04515		0.0449		0.04485
1	0.089	0.08905	0.0893	0.08965	0.0875	0.08755	0.0894	0.0897	0.0884	0.08855	0.0893	0.0892	0.0896	0.09055	0.0945	0.095	0.0886	0.08925	0.0903	0.0918	0.0898	0.08995	0.0897	0.09035
2	0.0891	0.08915	0.09	0.0898	0.0876	0.0879	0.09	0.0905	0.0887	0.08895	0.0891	0.0891	0.0915	0.09175	0.0955	0.09685	0.0899	0.0895	0.0933	0.0939	0.0901	0.0903	0.091	0.09095
3	0.0892	0.0892	0.0896	0.0897	0.0882	0.08825	0.091	0.09175	0.0892	0.0893	0.0891	0.0891	0.092	0.09265	0.0982	0.09855	0.0891	0.08955	0.0945	0.0954	0.0905	0.0906	0.0909	0.09135
4	0.0892	0.0892	0.0898	0.0899	0.0883	0.0883	0.0925	0.0935	0.0894	0.0896	0.0891	0.08905	0.0933	0.09305	0.0989	0.0991	0.09	0.08995	0.0963	0.09615	0.0907	0.0907	0.0918	0.0913
5	0.0892	0.08925	0.09	0.09005	0.0883	0.0888	0.0945	0.09425	0.0898	0.09015	0.089	0.0892	0.0928	0.0927	0.0993	0.0998	0.0899	0.0901	0.096	0.0971	0.0907	0.0908	0.0908	0.0912
6	0.0893	0.08965	0.0901	0.0903	0.0893	0.08965	0.094	0.09415	0.0905	0.0908	0.0894	0.0894	0.0926	0.09255	0.1003	0.1003	0.0903	0.09105	0.0982	0.09825	0.0909	0.09085	0.0916	0.0918
7	0.09	0.0901	0.0905	0.09065	0.09	0.09005	0.0943	0.0946	0.0911	0.09115	0.0894	0.0896	0.0925	0.0925	0.1003	0.1003	0.0918	0.0914	0.0983	0.0987	0.0908	0.0909	0.092	0.09205
8	0.0902	0.09015	0.0908	0.09125	0.0901	0.0903	0.0949	0.09445	0.0912	0.09165	0.0898	0.08955	0.0925	0.09315	0.1003	0.1007	0.091	0.0912	0.0991	0.0991	0.091	0.09125	0.0921	0.09245
9	0.0901	0.09025	0.0917	0.0919	0.0905	0.09035	0.094	0.09485	0.0921	0.09195	0.0893	0.0895	0.0938	0.0936	0.1011	0.10085	0.0914	0.091	0.0991	0.0988	0.0915	0.0912	0.0928	0.0924
10	0.0904	0.09035	0.0921	0.0923	0.0902	0.0906	0.0957	0.0956	0.0918	0.0913	0.0897	0.0896	0.0934	0.0938	0.1006	0.1007	0.0906	0.0911	0.0985	0.09845	0.0909	0.09115	0.092	0.09215
11	0.0903	0.0906	0.0925	0.09245	0.091	0.0909	0.0955	0.09565	0.0908	0.0915	0.0895	0.0897	0.0942	0.09435	0.1008	0.1006	0.0916	0.09165	0.0984	0.0989	0.0914	0.0915	0.0923	0.09285
12	0.0909	0.0912	0.0924	0.09265	0.0908	0.0907	0.0958	0.09605	0.0922	0.0918	0.0899	0.09015	0.0945	0.09465	0.1004	0.1005	0.0917	0.0917	0.0994	0.0992	0.0916	0.09185	0.0934	0.09365
13	0.0915	0.0916	0.0929	0.09305	0.0906	0.0908	0.0963	0.096	0.0914	0.09205	0.0904	0.0907	0.0948	0.09455	0.1006	0.1009	0.0917	0.0922	0.099	0.0991	0.0921	0.0926	0.0939	0.09365
14	0.0917	0.0919	0.0932	0.09345	0.091	0.0912	0.0957	0.09605	0.0927	0.09405	0.091	0.0907	0.0943	0.09475	0.1012	0.10115	0.0927	0.093	0.0992	0.09935	0.0931	0.0929	0.0934	0.0937
15	0.0921	0.09235	0.0937	0.09395	0.0914	0.09165	0.0964	0.0965	0.0954	0.09375	0.0904	0.0908	0.0952	0.09545	0.1011	0.10155	0.0933	0.0932	0.0995	0.09915	0.0927	0.09265	0.094	0.09415
16	0.0926	0.09295	0.0942	0.09455	0.0919	0.09215	0.0966	0.09635	0.0921	0.0929	0.0912	0.09105	0.0957	0.0956	0.102	0.1015	0.0931	0.09315	0.0988	0.09885	0.0926	0.0927	0.0943	0.09475
17	0.0933	0.09335	0.0949	0.09525	0.0924	0.09295	0.0961	0.0964	0.0937	0.09535	0.0909	0.0909	0.0955	0.09505	0.101	0.10155	0.0932	0.0936	0.0989	0.09905	0.0928	0.09335	0.0952	0.0951
18	0.0934	0.09375	0.0956	0.0958	0.0935	0.09385	0.0967	0.09675	0.097	0.09475	0.0909	0.0911	0.0946	0.09485	0.1021	0.10155	0.094	0.094	0.0992	0.09865	0.0939	0.094	0.095	0.09465
19	0.0941	0.0945	0.096	0.09645	0.0942	0.09485	0.0968	0.09665	0.0925	0.09375	0.0913	0.0914	0.0951	0.09565	0.101	0.10165	0.094	0.0944	0.0981	0.09825	0.0941	0.09365	0.0943	0.0947
20	0.0949	0.09515	0.0969	0.0974	0.0955	0.096	0.0965	0.09685	0.095	0.0963	0.0915	0.09175	0.0962	0.09605	0.1023	0.1018	0.0948	0.095	0.0984	0.09895	0.0932	0.09345	0.0951	0.0953
21	0.0954	0.0958	0.0979	0.09835	0.0965	0.0973	0.0972	0.097	0.0976	0.0967	0.092	0.09235	0.0959	0.0965	0.1013	0.10175	0.0952	0.09505	0.0995	0.0995	0.0937	0.0934	0.0955	0.09625
22	0.0962	0.09685	0.0988	0.09935	0.0981	0.0986	0.0968	0.09705	0.0958	0.09705	0.0927	0.09245	0.0971	0.09755	0.1022	0.10205	0.0949	0.09495	0.0995	0.0992	0.0931	0.0936	0.097	0.09705
23	0.0975	0.09775	0.0999	0.1006	0.0991	0.09995	0.0973	0.0972	0.0983	0.0972	0.0922	0.0926	0.098	0.0978	0.1019	0.1022	0.095	0.0961	0.0989	0.0991	0.0941	0.09415	0.0971	0.0974
24	0.098	0.0988	0.1013	0.1021	0.1008	0.10155	0.0971	0.09725	0.0961	0.09715	0.093	0.09295	0.0976	0.0981	0.1025	0.10245	0.0972	0.09675	0.0993	0.09935	0.0942	0.0948	0.0977	0.0977
25	0.0996	0.10035	0.1029	0.10365	0.1023	0.10305	0.0974	0.09735	0.0982	0.09775	0.0929	0.093	0.0986	0.09815	0.1024	0.10205	0.0963	0.09665	0.0994	0.09945	0.0954	0.09525	0.0977	0.09765
26	0.1011	0.10145	0.1044	0.10525	0.1038	0.10495	0.0973	0.09725	0.0973	0.0971	0.0931	0.0937	0.0977	0.09795	0.1017	0.1023	0.097	0.0965	0.0995	0.09945	0.0951	0.09565	0.0976	0.09805
27	0.1018	0.1022	0.1061	0.10705	0.1061	0.10705	0.0972	0.09735	0.0969	0.0974	0.0943	0.0945	0.0982	0.0989	0.1029	0.1026	0.096	0.0966	0.0994	0.0996	0.0962	0.0963	0.0985	0.09865
28	0.1026	0.10335	0.108	0.10895	0.108	0.10915	0.0975	0.0973	0.0979	0.0969	0.0947	0.09475	0.0996	0.09895	0.1023	0.1025	0.0972	0.0974	0.0998	0.0999	0.0964	0.09665	0.0988	0.0986
29	0.1041	0.1048	0.1099	0.11115	0.1103	0.11155	0.0971	0.0976	0.0959	0.0973	0.0948	0.0952	0.0983	0.0982	0.1027	0.10255	0.0976	0.097	0.1	0.0998	0.0969	0.09755	0.0984	0.09855
30	0.1055	0.10575	0.1124	0.11335	0.1128	0.11415	0.0981	0.098	0.0987	0.09745	0.0956	0.0958	0.0981	0.09845	0.1024	0.10225	0.0964	0.09725	0.0996	0.0999	0.0982	0.0982	0.0987	0.09875
31	0.106	0.10665	0.1143	0.11535	0.1155	0.1166	0.0979	0.0975	0.0962	0.09775	0.096	0.09615	0.0988	0.09905	0.1021	0.10245	0.0981	0.09715	0.1002	0.1002	0.0982	0.09805	0.0988	0.0988
32	0.1073	0.1078	0.1164	0.11765	0.1177	0.119	0.0971	0.09745	0.0993	0.09835	0.0963	0.09635	0.0993	0.09905	0.1028	0.10275	0.0962	0.09705	0.1002	0.10015	0.0979	0.0975	0.0988	0.0988
33	0.1083	0.1091	0.1189	0.12005	0.1203	0.1215	0.0978	0.09785	0.0974	0.0987	0.0964	0.09715	0.0988	0.0989	0.1027	0.10265	0.0979	0.09715	0.1001	0.10035	0.0971	0.0975	0.0988	0.0988
34	0.1099	0.11075	0.1212	0.1218	0.1227	0.1239	0.0979	0.0981	0.1	0.0992	0.0979	0.0975	0.099	0.0992	0.1026	0.1028	0.0964	0.09755	0.1006	0.10055	0.0979	0.09825	0.0988	0.09895
35	0.1116	0.1128	0.1224	0.12315	0.1251	0.12635	0.0983	0.0982	0.0984	0.0986	0.0971	0.09735	0.0994	0.09935	0.103	0.1027	0.0987	0.0983	0.1005	0.1006	0.0986	0.0989	0.0991	0.0992
36	0.114	0.1152	0.1239	0.12445	0.1276	0.12855	0.0981	0.09795	0.0988	0.0986	0.0976	0.098	0.0993	0.0993	0.1024	0.1026	0.0979	0.09755	0.1007	0.10025	0.0992	0.0992	0.0993	0.0991
37	0.1164	0.1175	0.125	0.1256	0.1295	0.1306	0.0978	0.0982	0.0984	0.09845	0.0984	0.0985	0.0993	0.09965	0.1028	0.10295	0.0972	0.09775	0.0998	0.1003	0.0992	0.0993	0.0989	0.0985
38	0.1186	0.1199	0.1262	0.1271	0.1317	0.13275	0.0986	0.0984	0.0985	0.09915	0.0986	0.0987	0.1	0.10015	0.1031	0.10305	0.0983	0.09805	0.1008	0.10095	0.0994	0.0993	0.0981	0.09775
39	0.1212	0.1227	0.128	0.1287	0.1338	0.13475	0.0982	0.09825	0.0998	0.09955	0.0988	0.09905	0.1003	0.1002	0.103	0.1031	0.0978	0.09795	0.1011	0.1011	0.0992	0.0997	0.0974	0.09645
40	0.1242	0.1248	0.1294	0.12995	0.1357	0.1368	0.0983	0.09845	0.0993	0.0998	0.0993	0.0998	0.1001	0.10025	0.1032	0.1032	0.0981	0.09835	0.1011	0.10115	0.1002	0.10025	0.0955	0.09615
41	0.1254	0.1262	0.1305	0.1306	0.1379	0.13845	0.0986	0.09865	0.1003	0.0996	0.1003	0.10015	0.1004	0.10055	0.1032	0.1033	0.0986	0.09855	0.1012	0.10135	0.1003	0.1	0.0968	0.09795
42	0.127	0.1276	0.1307	0.1315	0.139	0.1394	0.0987	0.0987	0.0989	0.09925	0.1	0.10015	0.1007	0.1004	0.1034	0.1034	0.0985	0.0978	0.1015	0.1015	0.0997	0.09995	0.0991	0.09935
43	0.1282	0.1279	0.1323	0.13295	0.1398	0.14055	0.0987	0.0988	0.0996	0.10025	0.1003	0.10055	0.1001	0.10015	0.1034	0.10335	0.0971	0.09755	0.1015	0.10155	0.1002	0.1003	0.0996	0.09915
44	0.1276	0.1285	0.1336	0.13445	0.1413	0.14185	0.0989	0.0989	0.1009	0.10065	0.1008	0.1007	0.1002	0.1003	0.1033	0.1034	0.098	0.0988	0.1016	0.1017	0.1004	0.10055	0.0987	0.0975
45	0.1294	0.13035	0.1353	0.13575	0.1424	0.14315	0.0989	0.09905	0.1004	0.10025	0.1006	0.10085	0.1004	0.1006	0.1035	0.10385	0.0996	0.09935	0.1018	0.10185	0.1007	0.1011	0.0963	0.09765
46	0.1313	0.132	0.1362	0.1372	0.1439	0.1447	0.0992	0.09925	0.1001	0.10065	0.1011	0.10115	0.1008	0.10075	0.1042	0.10405	0.0991	0.099	0.1019	0.10185	0.1015	0.1012	0.099	0.09945
47	0.1327	0.13345	0.1382	0.13875	0.1455	0.1461	0.0993	0.0994	0.1012	0.10115	0.1012	0.10155	0.1007	0.10085	0.1039	0.104	0.0989	0.0988	0.1018	0.10165	0.1009	0.10125	0.0999	0.099
48	0.1342	0.13495	0.1393	0.1402	0.1467	0.14765	0.0995	0.0998	0.1011	0.1013	0.1019	0.10195	0.101	0.10105	0.1041	0.1043	0.0987	0.0983	0.1015	0.1019	0.1016	0.1018	0.0981	0.0986
49	0.1357	0.1364	0.1411	0.1416	0.1486	0.14925	0.1001	0.1001	0.1015	0.1016	0.102	0.10185	0.1011	0.1012	0.1045	0.1046	0.0979	0.09835	0.1023	0.10255	0.102	0.10155	0.0991	0.10015
50	0.1371	0.13805	0.1421	0.14275	0.1499	0.15085	0.1001	0.10035	0.1017	0.1014	0.1017	0.1019	0.1013	0.10135	0.1047	0.1045	0.0988	0.09915	0.1028	0.1031	0.1011	0.10155	0.1012	0.1003
51	0.139	0.1398	0.1434	0.144	0.1518	0.1527	0.1006	0.1007	0.1011	0.1011	0.1021	0.10215	0.1014	0.10155	0.1043	0.1046	0.0995	0.09985	0.1034	0.1035	0.102	0.10235	0.0994	0.0999
52	0.1406	0.1415	0.1446	0.14535	0.1536	0.1548	0.1008	0.10095	0.1011	0.10145	0.1022	0.1023	0.1017	0.10165	0.1049	0.10505	0.1002	0.09995	0.1036	0.1036	0.1027	0.1022	0.1004	0.10065
53	0.1424	0.1432	0.1461	0.1468	0.156	0.1569	0.1011	0.1012	0.1018	0.1022	0.1024	0.10255	0.1016	0.10135	0.1052	0.1054	0.0997	0.0996	0.1036	0.10375	0.1017	0.10225	0.1009	0.1006
54	0.144	0.145	0.1475	0.1484	0.1578	0.15875	0.1013	0.10155	0.1026	0.1029	0.1027	0.10295	0.1011	0.1014	0.1056	0.10565	0.0995	0.0997	0.1039	0.10375	0.1028	0.10255	0.1003	0.10125
55	0.146	0.14695	0.1493	0.15025	0.1597	0.1606	0.1018	0.10185	0.1032	0.1033	0.1032	0.1032	0.1017	0.1019	0.1057	0.1057	0.0999	0.10045	0.1036	0.1038	0.1023	0.1028	0.1022	0.10145
56	0.1479	0.14865	0.1512	0.152	0.1615	0.16225	0.1019	0.1022	0.1034	0.1036	0.1032	0.1034	0.1021	0.10215	0.1057	0.10585	0.101	0.10115	0.104	0.10445	0.1033	0.1034	0.1007	0.1016
57	0.1494	0.1499	0.1528	0.15355	0.163	0.1636	0.1025	0.10275	0.1038	0.10415	0.1036	0.10365	0.1022	0.10235	0.106	0.1062	0.1013	0.10145	0.1049	0.1054	0.1035	0.104	0.1025	0.10225
58	0.1504	0.151	0.1543	0.15515	0.1642	0.16505	0.103	0.103	0.1045	0.10435	0.1037	0.10395	0.1025	0.10255	0.1064	0.10635	0.1016	0.10165	0.1059	0.106	0.1045	0.10425	0.102	0.1025
59	0.1516	0.1526	0.156	0.15735	0.1659	0.16675	0.103	0.10335	0.1042	0.1043	0.1042	0.10435	0.1026	0.10305	0.1063	0.1067	0.1017	0.10185	0.1061	0.10625	0.104	0.1042	0.103	0.1027
60	0.1536	0.1544	0.1587	0.15955	0.1676	0.1687	0.1037	0.1039	0.1044	0.1046	0.1045	0.1046	0.1035	0.1035	0.1071	0.10745	0.102	0.10215	0.1064	0.1068	0.1044	0.1046	0.1024	0.1024
61	0.1552	0.1562	0.1604	0.1615	0.1698	0.1708	0.1041	0.10435	0.1048	0.105	0.1047	0.1048	0.1035	0.10375	0.1078	0.1079	0.1023	0.10245	0.1072	0.1075	0.1048	0.105	0.1024	0.1025
62	0.1572	0.15785	0.1626	0.16365	0.1718	0.1727	0.1046	0.10485	0.1052	0.1054	0.1049	0.10505	0.104	0.1042	0.108	0.1082	0.1026	0.10275	0.1078	0.10815	0.1052	0.1055	0.1026	0.103
63	0.1585	0.1595	0.1647	0.1657	0.1736	0.17475	0.1051	0.10545	0.1056	0.10585	0.1052	0.1055	0.1044	0.10455	0.1084	0.10855	0.1029	0.1031	0.1085	0.1088	0.1058	0.1059	0.1034	0.10355
64	0.1605	0.16105	0.1667	0.16755	0.1759	0.1769	0.1058	0.10595	0.1061	0.10625	0.1058	0.10585	0.1047	0.105	0.1087	0.10895	0.1033	0.10355	0.1091	0.10955	0.106	0.1062	0.1037	0.1041
65	0.1616	0.16245	0.1684	0.1699	0.1779	0.1789	0.1061	0.1064	0.1064	0.10665	0.1059	0.1061	0.1053	0.1055	0.1092	0.1094	0.1038	0.10395	0.11	0.1103	0.1064	0.1065	0.1045	0.1046
66	0.1633	0.164	0.1714	0.1726	0.1799	0.1806	0.1067	0.10705	0.1069	0.107	0.1063	0.10655	0.1057	0.10595	0.1096	0.10985	0.1041	0.10435	0.1106	0.11115	0.1066	0.10675	0.1047	0.105
67	0.1647	0.1654	0.1738	0.17475	0.1813	0.18245	0.1074	0.1075	0.1071	0.10725	0.1068	0.1069	0.1062	0.10645	0.1101	0.11015	0.1046	0.10475	0.1117	0.1119	0.1069	0.10705	0.1053	0.10545
68	0.1661	0.16695	0.1757	0.1768	0.1836	0.1844	0.1076	0.108	0.1074	0.10765	0.107	0.10725	0.1067	0.107	0.1102	0.11025	0.1049	0.10485	0.1121	0.1127	0.1072	0.1075	0.1056	0.10575
69	0.1678	0.1685	0.1779	0.179	0.1852	0.18635	0.1084	0.1085	0.1079	0.1079	0.1075	0.10785	0.1073	0.10765	0.1103	0.1105	0.1048	0.1051	0.1133	0.1136	0.1078	0.1079	0.1059	0.1064
70	0.1692	0.1699	0.1801	0.181	0.1875	0.1885	0.1086	0.10895	0.1079	0.1083	0.1082	0.10845	0.108	0.1084	0.1107	0.11105	0.1054	0.1056	0.1139	0.11445	0.108	0.10855	0.1069	0.107
71	0.1706	0.1713	0.1819	0.18305	0.1895	0.19055	0.1093	0.10955	0.1087	0.109	0.1087	0.10875	0.1088	0.1091	0.1114	0.11155	0.1058	0.10595	0.115	0.11555	0.1091	0.1092	0.1071	0.10705
72	0.172	0.1725	0.1842	0.1851	0.1916	0.19265	0.1098	0.11015	0.1093	0.1096	0.1088	0.1091	0.1094	0.10965	0.1117	0.1119	0.1061	0.10615	0.1161	0.11645	0.1093	0.1095	0.107	0.10715
73	0.173	0.17345	0.186	0.1873	0.1937	0.19485	0.1105	0.11095	0.1099	0.1102	0.1094	0.10975	0.1099	0.1103	0.1121	0.1122	0.1062	0.1064	0.1168	0.1173	0.1097	0.11	0.1073	0.10735
74	0.1739	0.1744	0.1886	0.18945	0.196	0.1973	0.1114	0.11165	0.1105	0.11085	0.1101	0.11025	0.1107	0.1111	0.1123	0.1126	0.1066	0.10685	0.1178	0.11835	0.1103	0.11055	0.1074	0.10775
75	0.1749	0.17535	0.1903	0.19145	0.1986	0.19955	0.1119	0.1124	0.1112	0.1116	0.1104	0.1108	0.1115	0.1118	0.1129	0.11315	0.1071	0.10725	0.1189	0.1193	0.1108	0.11095	0.1081	0.10825
76	0.1758	0.17625	0.1926	0.19365	0.2005	0.2015	0.1129	0.11335	0.112	0.1125	0.1112	0.11145	0.1121	0.11235	0.1134	0.11385	0.1074	0.10765	0.1197	0.1202	0.1111	0.1116	0.1084	0.1086
77	0.1767	0.17705	0.1947	0.1957	0.2025	0.2035	0.1138	0.11425	0.113	0.1135	0.1117	0.1122	0.1126	0.113	0.1143	0.1149	0.1079	0.1081	0.1207	0.12135	0.1121	0.11245	0.1088	0.10905
78	0.1774	0.17785	0.1967	0.19775	0.2045	0.20575	0.1147	0.1152	0.114	0.11475	0.1127	0.113	0.1134	0.11395	0.1155	0.11605	0.1083	0.1086	0.122	0.12295	0.1128	0.1131	0.1093	0.10965
79	0.1783	0.17875	0.1988	0.2002	0.207	0.2082	0.1157	0.1164	0.1155	0.11615	0.1133	0.1137	0.1145	0.11495	0.1166	0.1174	0.1089	0.10915	0.1239	0.12465	0.1134	0.11375	0.11	0.1102
80	0.1792	0.18015	0.2016	0.20275	0.2094	0.2104	0.1171	0.1178	0.1168	0.1178	0.1141	0.11455	0.1154	0.11595	0.1182	0.1191	0.1094	0.1097	0.1254	0.1268	0.1141	0.1145	0.1104	0.1106
81	0.1811	0.18135	0.2039	0.2046	0.2114	0.2124	0.1185	0.1192	0.1188	0.12015	0.115	0.11525	0.1165	0.11695	0.12	0.1212	0.11	0.1104	0.1282	0.1301	0.1149	0.11535	0.1108	0.11135
82	0.1816	0.182	0.2053	0.20615	0.2134	0.2143	0.1199	0.1211	0.1215	0.1228	0.1155	0.1159	0.1174	0.11795	0.1224	0.1237	0.1108	0.11115	0.132	0.13455	0.1158	0.11635	0.1119	0.1121
83	0.1824	0.18265	0.207	0.2077	0.2152	0.21585	0.1223	0.12365	0.1241	0.1257	0.1163	0.11695	0.1185	0.11905	0.125	0.1267	0.1115	0.1119	0.1371	0.14135	0.1169	0.1175	0.1123	0.11275
84	0.1829	0.18315	0.2084	0.2094	0.2165	0.2173	0.125	0.1265	0.1273	0.1288	0.1176	0.1181	0.1196	0.1203	0.1284	0.13075	0.1123	0.1128	0.1456	0.1478	0.1181	0.1189	0.1132	0.11365
85	0.1834	0.18395	0.2104	0.21125	0.2181	0.219	0.128	0.1295	0.1303	0.1319	0.1186	0.11905	0.121	0.1216	0.1331	0.1343	0.1133	0.11375	0.15	0.15195	0.1197	0.12065	0.1141	0.1143
86	0.1845	0.18515	0.2121	0.2134	0.2199	0.22065	0.131	0.13295	0.1335	0.13545	0.1195	0.12035	0.1222	0.1227	0.1355	0.13665	0.1142	0.11475	0.1539	0.1557	0.1216	0.12235	0.1145	0.115
87	0.1858	0.1866	0.2147	0.2158	0.2214	0.2224	0.1349	0.1364	0.1374	0.1389	0.1212	0.12175	0.1232	0.12395	0.1378	0.13885	0.1153	0.1159	0.1575	0.1594	0.1231	0.12405	0.1155	0.1162
88	0.1874	0.18805	0.2169	0.2177	0.2234	0.22405	0.1379	0.1388	0.1404	0.14155	0.1223	0.12295	0.1247	0.12545	0.1399	0.1407	0.1165	0.11755	0.1613	0.163	0.125	0.126	0.1169	0.11725
89	0.1887	0.18925	0.2185	0.2192	0.2247	0.2256	0.1397	0.14055	0.1427	0.1436	0.1236	0.124	0.1262	0.12675	0.1415	0.14245	0.1186	0.12015	0.1647	0.1665	0.127	0.128	0.1176	0.11805
90	0.1898	0.19015	0.2199	0.22045	0.2265	0.22725	0.1414	0.14225	0.1445	0.14555	0.1244	0.12485	0.1273	0.1281	0.1434	0.14455	0.1217	0.12355	0.1683	0.17005	0.129	0.1302	0.1185	0.1194
91	0.1905	0.1909	0.221	0.22155	0.228	0.2287	0.1431	0.1439	0.1466	0.1474	0.1253	0.12585	0.1289	0.12955	0.1457	0.1464	0.1254	0.1277	0.1718	0.1737	0.1314	0.13265	0.1203	0.1207
92	0.1913	0.19175	0.2221	0.2229	0.2294	0.2301	0.1447	0.14565	0.1482	0.149	0.1264	0.1279	0.1302	0.1311	0.1471	0.1481	0.13	0.1325	0.1756	0.17725	0.1339	0.13545	0.1211	0.1215
93	0.1922	0.1926	0.2237	0.2244	0.2308	0.23155	0.1466	0.1473	0.1498	0.1505	0.1294	0.1297	0.132	0.13265	0.1491	0.1499	0.135	0.13685	0.1789	0.18025	0.137	0.13855	0.1219	0.1221
94	0.193	0.1931	0.2251	0.22545	0.2323	0.23285	0.148	0.14855	0.1512	0.1519	0.13	0.1301	0.1333	0.134	0.1507	0.15145	0.1387	0.1398	0.1816	0.18295	0.1401	0.1412	0.1223	0.1229
95	0.1932	0.19355	0.2258	0.22665	0.2334	0.2341	0.1491	0.15	0.1526	0.1535	0.1302	0.1319	0.1347	0.13555	0.1522	0.15305	0.1409	0.14185	0.1843	0.1854	0.1423	0.1432	0.1235	0.124
96	0.1939	0.19405	0.2275	0.22765	0.2348	0.23545	0.1509	0.1514	0.1544	0.1552	0.1336	0.13935	0.1364	0.13745	0.1539	0.15485	0.1428	0.14365	0.1865	0.18795	0.1441	0.14515	0.1245	0.1251
97	0.1942	0.19435	0.2278	0.22855	0.2361	0.23645	0.1519	0.1528	0.156	0.1567	0.1451	0.1481	0.1385	0.1393	0.1558	0.1563	0.1445	0.14535	0.1894	0.1903	0.1462	0.14685	0.1257	0.1259
98	0.1945	0.19445	0.2293	0.2299	0.2368	0.23725	0.1537	0.1541	0.1574	0.158	0.1511	0.1524	0.1401	0.14095	0.1568	0.1575	0.1462	0.147	0.1912	0.19235	0.1475	0.14815	0.1261	0.12665
99	0.1944	0.19465	0.2305	0.2312	0.2377	0.2384	0.1545	0.1552	0.1586	0.15935	0.1537	0.155	0.1418	0.1424	0.1582	0.15915	0.1478	0.1486	0.1935	0.19475	0.1488	0.1497	0.1272	0.1286
100	0.1949	0.19495	0.2319	0.23235	0.2391	0.23965	0.1559	0.15645	0.1601	0.1607	0.1563	0.15755	0.143	0.1434	0.1601	0.16075	0.1494	0.14995	0.196	0.19695	0.1506	0.1513	0.13	0.13075
101	0.195	0.19475	0.2328	0.23335	0.2402	0.2407	0.157	0.15755	0.1613	0.1619	0.1588	0.1596	0.1438	0.1444	0.1614	0.16195	0.1505	0.1512	0.1979	0.19885	0.152	0.15265	0.1315	0.1321
102	0.1945	0.19435	0.2339	0.23425	0.2412	0.2414	0.1581	0.1588	0.1625	0.16295	0.1604	0.1613	0.145	0.1455	0.1625	0.16305	0.1519	0.1525	0.1998	0.20035	0.1533	0.1538	0.1327	0.13295
103	0.1942	0.19385	0.2346	0.23485	0.2416	0.2419	0.1595	0.15985	0.1634	0.164	0.1622	0.16275	0.146	0.1465	0.1636	0.1642	0.1531	0.15365	0.2009	0.2019	0.1543	0.155	0.1332	0.1354
104	0.1935	0.1934	0.2351	0.2355	0.2422	0.2428	0.1602	0.16105	0.1646	0.16525	0.1633	0.16405	0.147	0.1477	0.1648	0.1654	0.1542	0.15485	0.2029	0.20405	0.1557	0.1564	0.1376	0.1427
105	0.1933	0.1934	0.2359	0.2366	0.2434	0.244	0.1619	0.16235	0.1659	0.16645	0.1648	0.16555	0.1484	0.149	0.166	0.1667	0.1555	0.1561	0.2052	0.20595	0.1571	0.15785	0.1478	0.1507
106	0.1935	0.1934	0.2373	0.23795	0.2446	0.24505	0.1628	0.1635	0.167	0.1677	0.1663	0.1671	0.1496	0.14995	0.1674	0.168	0.1567	0.15725	0.2067	0.20745	0.1586	0.15915	0.1536	0.1547
107	0.1933	0.1932	0.2386	0.2388	0.2455	0.24625	0.1642	0.1645	0.1684	0.1689	0.1679	0.1683	0.1503	0.1508	0.1686	0.16905	0.1578	0.15825	0.2082	0.20945	0.1597	0.1603	0.1558	0.1569
108	0.1931	0.1929	0.239	0.23925	0.247	0.24735	0.1648	0.16555	0.1694	0.17	0.1687	0.16925	0.1513	0.1518	0.1695	0.16995	0.1587	0.1591	0.2107	0.21165	0.1609	0.16125	0.158	0.1586
109	0.1927	0.19265	0.2395	0.2399	0.2477	0.24785	0.1663	0.16665	0.1706	0.1711	0.1698	0.17005	0.1523	0.153	0.1704	0.17105	0.1595	0.16015	0.2126	0.2136	0.1616	0.16225	0.1592	0.16015
110	0.1926	0.19275	0.2403	0.24045	0.248	0.24835	0.167	0.16775	0.1716	0.17195	0.1703	0.1711	0.1537	0.15415	0.1717	0.17235	0.1608	0.1613	0.2146	0.2153	0.1629	0.1635	0.1611	0.1615
111	0.1929	0.1928	0.2406	0.24085	0.2487	0.24925	0.1685	0.16895	0.1723	0.17295	0.1719	0.17245	0.1546	0.15515	0.173	0.17355	0.1618	0.1624	0.216	0.21665	0.1641	0.1647	0.1619	0.16255
112	0.1927	0.1926	0.2411	0.24145	0.2498	0.2501	0.1694	0.1698	0.1736	0.17405	0.173	0.1737	0.1557	0.1562	0.1741	0.1745	0.163	0.16345	0.2173	0.2182	0.1653	0.16575	0.1632	0.16385
113	0.1925	0.1925	0.2418	0.24195	0.2504	0.25055	0.1702	0.1706	0.1745	0.17485	0.1744	0.17465	0.1567	0.1571	0.1749	0.17555	0.1639	0.1644	0.2191	0.21965	0.1662	0.16655	0.1645	0.16515
114	0.1925	0.19265	0.2421	0.24275	0.2507	0.2511	0.171	0.17175	0.1752	0.17575	0.1749	0.17565	0.1575	0.158	0.1762	0.17665	0.1649	0.16535	0.2202	0.2207	0.1669	0.1676	0.1658	0.1663
115	0.1928	0.19295	0.2434	0.2438	0.2515	0.25165	0.1725	0.17275	0.1763	0.1767	0.1764	0.1766	0.1585	0.159	0.1771	0.17755	0.1658	0.1663	0.2212	0.2225	0.1683	0.16855	0.1668	0.16735
116	0.1931	0.19335	0.2442	0.24425	0.2518	0.2523	0.173	0.1736	0.1771	0.17745	0.1768	0.17725	0.1595	0.16	0.178	0.1784	0.1668	0.16725	0.2238	0.2243	0.1688	0.1692	0.1679	0.1684
117	0.1936	0.1936	0.2443	0.2447	0.2528	0.25275	0.1742	0.1747	0.1778	0.1782	0.1777	0.17855	0.1605	0.16095	0.1788	0.1791	0.1677	0.168	0.2248	0.2249	0.1696	0.17005	0.1689	0.16925
118	0.1936	0.1937	0.2451	0.2456	0.2527	0.2529	0.1752	0.1757	0.1786	0.1793	0.1794	0.1796	0.1614	0.162	0.1794	0.1801	0.1683	0.16895	0.225	0.2259	0.1705	0.17095	0.1696	0.16995
119	0.1938	0.19415	0.2461	0.24625	0.2531	0.2534	0.1762	0.17635	0.18	0.18025	0.1798	0.1802	0.1626	0.16305	0.1808	0.181	0.1696	0.1699	0.2268	0.2275	0.1714	0.17205	0.1703	0.17085
120	0.1945	0.1948	0.2464	0.2469	0.2537	0.25415	0.1765	0.17715	0.1805	0.18105	0.1806	0.181	0.1635	0.16385	0.1812	0.1817	0.1702	0.1707	0.2282	0.2287	0.1727	0.1731	0.1714	0.1719
121	0.1951	0.1956	0.2474	0.2476	0.2546	0.25455	0.1778	0.17795	0.1816	0.18195	0.1814	0.1818	0.1642	0.1645	0.1822	0.18255	0.1712	0.1715	0.2292	0.2291	0.1735	0.1738	0.1724	0.1727
122	0.1961	0.19685	0.2478	0.248	0.2545	0.25525	0.1781	0.17845	0.1823	0.18275	0.1822	0.1827	0.1648	0.16525	0.1829	0.1834	0.1718	0.1723	0.229	0.23005	0.1741	0.17455	0.173	0.1735
123	0.1976	0.1976	0.2482	0.24815	0.256	0.256	0.1788	0.1794	0.1832	0.1835	0.1832	0.1835	0.1657	0.1661	0.1839	0.18425	0.1728	0.1731	0.2311	0.23085	0.175	0.17545	0.174	0.17455
124	0.1976	0.19785	0.2481	0.2481	0.256	0.2561	0.18	0.18045	0.1838	0.1841	0.1838	0.1842	0.1665	0.1669	0.1846	0.18495	0.1734	0.1739	0.2306	0.23135	0.1759	0.1763	0.1751	0.1755
125	0.1981	0.1986	0.2481	0.2483	0.2562	0.25645	0.1809	0.18115	0.1844	0.1847	0.1846	0.18475	0.1673	0.16765	0.1853	0.18565	0.1744	0.17465	0.2321	0.232	0.1767	0.17695	0.1759	0.1764
126	0.1991	0.1994	0.2485	0.2485	0.2567	0.25715	0.1814	0.1819	0.185	0.18525	0.1849	0.1853	0.168	0.16835	0.186	0.1866	0.1749	0.1753	0.2319	0.23235	0.1772	0.1777	0.1769	0.1772
127	0.1997	0.20025	0.2485	0.24855	0.2576	0.2578	0.1824	0.1827	0.1855	0.1857	0.1857	0.18575	0.1687	0.169	0.1872	0.1875	0.1757	0.17605	0.2328	0.23305	0.1782	0.1785	0.1775	0.17765
128	0.2008	0.20145	0.2486	0.2488	0.258	0.25825	0.183	0.1833	0.1859	0.18595	0.1858	0.1865	0.1693	0.16955	0.1878	0.1881	0.1764	0.1769	0.2333	0.23385	0.1788	0.17935	0.1778	0.1784
129	0.2021	0.20265	0.249	0.2489	0.2585	0.25885	0.1836	0.1838	0.186	0.18595	0.1872	0.18745	0.1698	0.17035	0.1884	0.1887	0.1774	0.1777	0.2344	0.23295	0.1799	0.18005	0.179	0.1793
130	0.2032	0.2041	0.2488	0.2493	0.2592	0.2594	0.184	0.1843	0.1859	0.1859	0.1877	0.1874	0.1709	0.17125	0.189	0.1892	0.178	0.17815	0.2315	0.23095	0.1802	0.18045	0.1796	0.1803
131	0.205	0.2053	0.2498	0.25	0.2596	0.26	0.1846	0.18495	0.1859	0.1857	0.1871	0.18735	0.1716	0.1718	0.1894	0.1898	0.1783	0.17875	0.2304	0.2238	0.1807	0.1809	0.181	0.18125
132	0.2056	0.20635	0.2502	0.2502	0.2604	0.2605	0.1853	0.1854	0.1855	0.1852	0.1876	0.1878	0.172	0.17225	0.1902	0.1902	0.1792	0.1793	0.2172	0.2145	0.1811	0.18145	0.1815	0.18165
133	0.2071	0.2073	0.2502	0.2505	0.2606	0.2608	0.1855	0.18565	0.1849	0.18435	0.188	0.188	0.1725	0.17275	0.1902	0.19025	0.1794	0.1797	0.2118	0.2234	0.1818	0.1819	0.1818	0.1821
134	0.2075	0.2084	0.2508	0.25105	0.261	0.2614	0.1858	0.1858	0.1838	0.18315	0.188	0.1874	0.173	0.1734	0.1903	0.1902	0.18	0.1802	0.235	0.23645	0.182	0.18215	0.1824	0.1828
135	0.2093	0.20995	0.2513	0.25125	0.2618	0.2616	0.1858	0.18575	0.1825	0.1818	0.1868	0.1862	0.1738	0.17415	0.1901	0.18995	0.1804	0.1805	0.2379	0.2387	0.1823	0.182	0.1832	0.18325
136	0.2106	0.21085	0.2512	0.2515	0.2614	0.26175	0.1857	0.18575	0.1811	0.18045	0.1856	0.18515	0.1745	0.17465	0.1898	0.18945	0.1806	0.18075	0.2395	0.24055	0.1817	0.18165	0.1833	0.18355
137	0.2111	0.2117	0.2518	0.25205	0.2621	0.26205	0.1858	0.18545	0.1798	0.179	0.1847	0.18415	0.1748	0.17485	0.1891	0.1886	0.1809	0.18095	0.2416	0.24245	0.1816	0.1815	0.1838	0.18405
138	0.2123	0.2124	0.2523	0.2527	0.262	0.2623	0.1851	0.1845	0.1782	0.17735	0.1836	0.18285	0.1749	0.1749	0.1881	0.1878	0.181	0.1807	0.2433	0.2433	0.1814	0.18105	0.1843	0.1842
139	0.2125	0.21265	0.2531	0.25315	0.2626	0.2625	0.1839	0.1833	0.1765	0.17565	0.1821	0.181	0.1749	0.17515	0.1875	0.18675	0.1804	0.1799	0.2433	0.2442	0.1807	0.18025	0.1841	0.18445
140	0.2128	0.21325	0.2532	0.25415	0.2624	0.2633	0.1827	0.18225	0.1748	0.17385	0.1799	0.1791	0.1754	0.1757	0.186	0.1856	0.1794	0.1795	0.2451	0.2454	0.1798	0.1795	0.1848	0.1845
141	0.2137	0.2138	0.2551	0.2553	0.2642	0.26445	0.1818	0.1811	0.1729	0.17135	0.1783	0.1771	0.176	0.1759	0.1852	0.18455	0.1796	0.17915	0.2457	0.24565	0.1792	0.1786	0.1842	0.1839
142	0.2139	0.2143	0.2555	0.25615	0.2647	0.26475	0.1804	0.17935	0.1698	0.168	0.1759	0.1745	0.1758	0.17575	0.1839	0.18275	0.1787	0.17815	0.2456	0.24665	0.178	0.1771	0.1836	0.18345
143	0.2147	22.3302	0.2568	25.3689	0.2648	26.2098	0.1783	18.2612	0.1662	18.34	0.1731	18.0148	0.1757	17.5096	0.1816	18.835	0.1776	17.5901	0.2477	21.1766	0.1762	17.8675	0.1833	17.4812
glu - 1	AR2						A289C						12bpdel						A683C
reading	value1	auc1	value2	auc2	value3	auc3	value1	auc1	value2	auc2	value3	auc3	value1	auc1	value2	auc2	value3	auc3	value1	auc1	value2	auc2	value3	auc3
0	0.0925	0.09375	0.0924	0.09355	0.092	0.09275	0.0931	0.09345	0.0948	0.095	0.0944	0.09455	0.0935	0.09455	0.0934	0.0948	0.0953	0.0966	0.0945	0.0959	0.0928	0.0933	0.0978	0.1029
1	0.095	0.095	0.0947	0.09505	0.0935	0.09405	0.0938	0.0948	0.0952	0.09565	0.0947	0.09505	0.0956	0.0956	0.0962	0.09735	0.0979	0.0987	0.0973	0.0975	0.0938	0.0944	0.108	0.107
2	0.095	0.095	0.0954	0.0951	0.0946	0.09525	0.0958	0.09695	0.0961	0.0964	0.0954	0.0963	0.0956	0.09595	0.0985	0.09895	0.0995	0.09955	0.0977	0.0978	0.095	0.0953	0.106	0.1073
3	0.095	0.0955	0.0948	0.0954	0.0959	0.09575	0.0981	0.0986	0.0967	0.09685	0.0972	0.09745	0.0963	0.09685	0.0994	0.0996	0.0996	0.09945	0.0979	0.0969	0.0956	0.09615	0.1086	0.10775
4	0.096	0.09645	0.096	0.0958	0.0956	0.0958	0.0991	0.0998	0.097	0.09755	0.0977	0.09775	0.0974	0.09785	0.0998	0.1001	0.0993	0.0992	0.0959	0.0961	0.0967	0.0973	0.1069	0.1063
5	0.0969	0.09715	0.0956	0.09605	0.096	0.0959	0.1005	0.10075	0.0981	0.0985	0.0978	0.09755	0.0983	0.09855	0.1004	0.10065	0.0991	0.0989	0.0963	0.09645	0.0979	0.0988	0.1057	0.1058
6	0.0974	0.09775	0.0965	0.09675	0.0958	0.096	0.101	0.101	0.0989	0.099	0.0973	0.0975	0.0988	0.0988	0.1009	0.1014	0.0987	0.09865	0.0966	0.0969	0.0997	0.0999	0.1059	0.10625
7	0.0981	0.0981	0.097	0.09725	0.0962	0.09635	0.101	0.10125	0.0991	0.0995	0.0977	0.0977	0.0988	0.09895	0.1019	0.10225	0.0986	0.0981	0.0972	0.09735	0.1001	0.10045	0.1066	0.10735
8	0.0981	0.0986	0.0975	0.0976	0.0965	0.0968	0.1015	0.10165	0.0999	0.10015	0.0977	0.0978	0.0991	0.09915	0.1026	0.1029	0.0976	0.0973	0.0975	0.0978	0.1008	0.1008	0.1081	0.10865
9	0.0991	0.0995	0.0977	0.09795	0.0971	0.09725	0.1018	0.10215	0.1004	0.10065	0.0979	0.09805	0.0992	0.0994	0.1032	0.1033	0.097	0.09705	0.0981	0.09825	0.1008	0.101	0.1092	0.10985
10	0.0999	0.10035	0.0982	0.09845	0.0974	0.0977	0.1025	0.10255	0.1009	0.1013	0.0982	0.09835	0.0996	0.0998	0.1034	0.1035	0.0971	0.0971	0.0984	0.0985	0.1012	0.1013	0.1105	0.11095
11	0.1008	0.10115	0.0987	0.0991	0.098	0.09825	0.1026	0.1027	0.1017	0.10195	0.0985	0.09875	0.1	0.1002	0.1036	0.1038	0.0971	0.0973	0.0986	0.09875	0.1014	0.1015	0.1114	0.112
12	0.1015	0.1018	0.0995	0.0998	0.0985	0.09885	0.1028	0.10295	0.1022	0.10255	0.099	0.0992	0.1004	0.1006	0.104	0.1039	0.0975	0.0979	0.0989	0.09915	0.1016	0.1019	0.1126	0.11295
13	0.1021	0.1026	0.1001	0.1006	0.0992	0.0996	0.1031	0.1034	0.1029	0.1031	0.0994	0.0996	0.1008	0.10115	0.1038	0.10395	0.0983	0.0984	0.0994	0.09965	0.1022	0.10245	0.1133	0.11345
14	0.1031	0.10365	0.1011	0.1016	0.1	0.1006	0.1037	0.1038	0.1033	0.10355	0.0998	0.09995	0.1015	0.1017	0.1041	0.10415	0.0985	0.0989	0.0999	0.1002	0.1027	0.10285	0.1136	0.1138
15	0.1042	0.10485	0.1021	0.10275	0.1012	0.1019	0.1039	0.10435	0.1038	0.1039	0.1001	0.10035	0.1019	0.10205	0.1042	0.1045	0.0993	0.10015	0.1005	0.1007	0.103	0.1031	0.114	0.11415
16	0.1055	0.1061	0.1034	0.1039	0.1026	0.1034	0.1048	0.10515	0.104	0.10435	0.1006	0.1008	0.1022	0.1023	0.1048	0.1051	0.101	0.10095	0.1009	0.10105	0.1032	0.1034	0.1143	0.11445
17	0.1067	0.10755	0.1044	0.1051	0.1042	0.10505	0.1055	0.10595	0.1047	0.105	0.101	0.1012	0.1024	0.10275	0.1054	0.10565	0.1009	0.10115	0.1012	0.10125	0.1036	0.10385	0.1146	0.11475
18	0.1084	0.1093	0.1058	0.10645	0.1059	0.10675	0.1064	0.1068	0.1053	0.10575	0.1014	0.10165	0.1031	0.1035	0.1059	0.10625	0.1014	0.10175	0.1013	0.1016	0.1041	0.1043	0.1149	0.1149
19	0.1102	0.1112	0.1071	0.10795	0.1076	0.10865	0.1072	0.10745	0.1062	0.10665	0.1019	0.10205	0.1039	0.10405	0.1066	0.10695	0.1021	0.10235	0.1019	0.10215	0.1045	0.1049	0.1149	0.11485
20	0.1122	0.1134	0.1088	0.10975	0.1097	0.11055	0.1077	0.1081	0.1071	0.10765	0.1022	0.10235	0.1042	0.1044	0.1073	0.10755	0.1026	0.10295	0.1024	0.1029	0.1053	0.10565	0.1148	0.1148
21	0.1146	0.1158	0.1107	0.1118	0.1114	0.1126	0.1085	0.1087	0.1082	0.1086	0.1025	0.10245	0.1046	0.1049	0.1078	0.10815	0.1033	0.10375	0.1034	0.10375	0.106	0.10635	0.1148	0.1146
22	0.117	0.1181	0.1129	0.114	0.1138	0.1147	0.1089	0.1092	0.109	0.1095	0.1024	0.10285	0.1052	0.1055	0.1085	0.1089	0.1042	0.10455	0.1041	0.10455	0.1067	0.10695	0.1144	0.11465
23	0.1192	0.1205	0.1151	0.11625	0.1156	0.1166	0.1095	0.10985	0.11	0.1105	0.1033	0.10365	0.1058	0.1062	0.1093	0.10965	0.1049	0.10535	0.105	0.1054	0.1072	0.10755	0.1149	0.11505
24	0.1218	0.123	0.1174	0.1183	0.1176	0.1189	0.1102	0.11065	0.111	0.11165	0.104	0.10415	0.1066	0.10715	0.11	0.11035	0.1058	0.10635	0.1058	0.10635	0.1079	0.10825	0.1152	0.1157
25	0.1242	0.1255	0.1192	0.12055	0.1202	0.12125	0.1111	0.1117	0.1123	0.113	0.1043	0.10455	0.1077	0.10805	0.1107	0.11145	0.1069	0.1075	0.1069	0.1073	0.1086	0.109	0.1162	0.1166
26	0.1268	0.1279	0.1219	0.12305	0.1223	0.1236	0.1123	0.11355	0.1137	0.1145	0.1048	0.105	0.1084	0.1088	0.1122	0.113	0.1081	0.10895	0.1077	0.10825	0.1094	0.10985	0.117	0.1176
27	0.129	0.13015	0.1242	0.12535	0.1249	0.12625	0.1148	0.11685	0.1153	0.1166	0.1052	0.10545	0.1092	0.1098	0.1138	0.11535	0.1098	0.11065	0.1088	0.10955	0.1103	0.1108	0.1182	0.11895
28	0.1313	0.13265	0.1265	0.12725	0.1276	0.12905	0.1189	0.12145	0.1179	0.1201	0.1057	0.10605	0.1104	0.11095	0.1169	0.1193	0.1115	0.11315	0.1103	0.111	0.1113	0.112	0.1197	0.1212
29	0.134	0.1353	0.128	0.1294	0.1305	0.1319	0.124	0.1267	0.1223	0.1246	0.1064	0.10665	0.1115	0.11215	0.1217	0.12485	0.1148	0.11875	0.1117	0.1126	0.1127	0.1136	0.1227	0.12525
30	0.1366	0.1379	0.1308	0.1327	0.1333	0.1347	0.1294	0.13245	0.1269	0.12965	0.1069	0.1072	0.1128	0.1135	0.128	0.13045	0.1227	0.1264	0.1135	0.1149	0.1145	0.116	0.1278	0.13035
31	0.1392	0.1402	0.1346	0.136	0.1361	0.1374	0.1355	0.1394	0.1324	0.1356	0.1075	0.10785	0.1142	0.11535	0.1329	0.13505	0.1301	0.13275	0.1163	0.11865	0.1175	0.1193	0.1329	0.1357
32	0.1412	0.14275	0.1374	0.13875	0.1387	0.14005	0.1433	0.147	0.1388	0.14125	0.1082	0.10845	0.1165	0.11825	0.1372	0.14055	0.1354	0.1383	0.121	0.1237	0.1211	0.1234	0.1385	0.14195
33	0.1443	0.14555	0.1401	0.1416	0.1414	0.1432	0.1507	0.1539	0.1437	0.14585	0.1087	0.109	0.12	0.12215	0.1439	0.14665	0.1412	0.1441	0.1264	0.1287	0.1257	0.12995	0.1454	0.1489
34	0.1468	0.14855	0.1431	0.1448	0.145	0.14615	0.1571	0.15935	0.148	0.15075	0.1093	0.10955	0.1243	0.126	0.1494	0.15175	0.147	0.1489	0.131	0.13385	0.1342	0.1389	0.1524	0.1552
35	0.1503	0.15205	0.1465	0.14795	0.1473	0.14905	0.1616	0.16315	0.1535	0.15565	0.1098	0.1102	0.1277	0.1293	0.1541	0.15685	0.1508	0.15195	0.1367	0.13895	0.1436	0.14825	0.158	0.1594
36	0.1538	0.1554	0.1494	0.15035	0.1508	0.15255	0.1647	0.16645	0.1578	0.1596	0.1106	0.1109	0.1309	0.1334	0.1596	0.16225	0.1531	0.15555	0.1412	0.14405	0.1529	0.15545	0.1608	0.1619
37	0.157	0.15875	0.1513	0.15255	0.1543	0.15585	0.1682	0.16965	0.1614	0.1629	0.1112	0.11185	0.1359	0.13965	0.1649	0.1666	0.158	0.15985	0.1469	0.1499	0.158	0.1594	0.163	0.1649
38	0.1605	0.16215	0.1538	0.15585	0.1574	0.1595	0.1711	0.1728	0.1644	0.1657	0.1125	0.11445	0.1434	0.14475	0.1683	0.16965	0.1617	0.16305	0.1529	0.1551	0.1608	0.16235	0.1668	0.16825
39	0.1638	0.1654	0.1579	0.159	0.1616	0.16265	0.1745	0.1756	0.167	0.16755	0.1164	0.12135	0.1461	0.14755	0.171	0.1727	0.1644	0.1663	0.1573	0.15885	0.1639	0.16515	0.1697	0.1706
40	0.167	0.1681	0.1601	0.1621	0.1637	0.16515	0.1767	0.1777	0.1681	0.16855	0.1263	0.13065	0.149	0.1507	0.1744	0.1761	0.1682	0.16975	0.1604	0.1617	0.1664	0.1676	0.1715	0.17245
41	0.1692	0.1703	0.1641	0.1654	0.1666	0.16765	0.1787	0.1796	0.169	0.16995	0.135	0.13805	0.1524	0.1543	0.1778	0.17925	0.1713	0.1726	0.163	0.16445	0.1688	0.1699	0.1734	0.17405
42	0.1714	0.17305	0.1667	0.16875	0.1687	0.17105	0.1805	0.18145	0.1709	0.1716	0.1411	0.14465	0.1562	0.15805	0.1807	0.18135	0.1739	0.17495	0.1659	0.1669	0.171	0.1715	0.1747	0.1759
43	0.1747	0.1764	0.1708	0.1728	0.1734	0.17555	0.1824	0.18405	0.1723	0.1734	0.1482	0.1517	0.1599	0.1618	0.182	0.1833	0.176	0.1773	0.1679	0.1691	0.172	0.17305	0.1771	0.1783
44	0.1781	0.18025	0.1748	0.1764	0.1777	0.1798	0.1857	0.18625	0.1745	0.1755	0.1552	0.1577	0.1637	0.1652	0.1846	0.18615	0.1786	0.17935	0.1703	0.17065	0.1741	0.17415	0.1795	0.18125
45	0.1824	0.18415	0.178	0.1795	0.1819	0.1844	0.1868	0.18845	0.1765	0.17805	0.1602	0.16205	0.1667	0.1678	0.1877	0.1891	0.1801	0.18115	0.171	0.1717	0.1742	0.17545	0.183	0.186
46	0.1859	0.1877	0.181	0.18285	0.1869	0.18845	0.1901	0.1916	0.1796	0.18055	0.1639	0.16485	0.1689	0.1702	0.1905	0.19185	0.1822	0.18375	0.1724	0.1738	0.1767	0.1777	0.189	0.1898
47	0.1895	0.1911	0.1847	0.18635	0.19	0.1915	0.1931	0.19415	0.1815	0.18305	0.1658	0.167	0.1715	0.1726	0.1932	0.1945	0.1853	0.1862	0.1752	0.1759	0.1787	0.17985	0.1906	0.1919
48	0.1927	0.19435	0.188	0.1897	0.193	0.1941	0.1952	0.19695	0.1846	0.18565	0.1682	0.1691	0.1737	0.1746	0.1958	0.19695	0.1871	0.18825	0.1766	0.1791	0.181	0.1824	0.1932	0.19385
49	0.196	0.19785	0.1914	0.1935	0.1952	0.19715	0.1987	0.2007	0.1867	0.1886	0.17	0.17155	0.1755	0.1771	0.1981	0.2004	0.1894	0.1909	0.1816	0.18305	0.1838	0.185	0.1945	0.1952
50	0.1997	0.2009	0.1956	0.1982	0.1991	0.2017	0.2027	0.2039	0.1905	0.1919	0.1731	0.17485	0.1787	0.17955	0.2027	0.2049	0.1924	0.1942	0.1845	0.18605	0.1862	0.1885	0.1959	0.19695
51	0.2021	0.204	0.2008	0.2021	0.2043	0.20655	0.2051	0.2071	0.1933	0.1952	0.1766	0.1784	0.1804	0.1819	0.2071	0.2089	0.196	0.1978	0.1876	0.18905	0.1908	0.19215	0.198	0.199
52	0.2059	0.2074	0.2034	0.20525	0.2088	0.2104	0.2091	0.2099	0.1971	0.19935	0.1802	0.182	0.1834	0.18495	0.2107	0.21195	0.1996	0.20125	0.1905	0.19135	0.1935	0.19515	0.2	0.20085
53	0.2089	0.2106	0.2071	0.20875	0.212	0.2138	0.2107	0.2126	0.2016	0.2037	0.1838	0.18545	0.1865	0.18885	0.2132	0.21465	0.2029	0.204	0.1922	0.19375	0.1968	0.1979	0.2017	0.2023
54	0.2123	0.2142	0.2104	0.21255	0.2156	0.2177	0.2145	0.21675	0.2058	0.20805	0.1871	0.18895	0.1912	0.1935	0.2161	0.2175	0.2051	0.20615	0.1953	0.1967	0.199	0.2006	0.2029	0.20485
55	0.2161	0.21785	0.2147	0.21665	0.2198	0.2218	0.219	0.2208	0.2103	0.21325	0.1908	0.1922	0.1958	0.19775	0.2189	0.22025	0.2072	0.2088	0.1981	0.1993	0.2022	0.20355	0.2068	0.20875
56	0.2196	0.22145	0.2186	0.2207	0.2238	0.22645	0.2226	0.22475	0.2162	0.2195	0.1936	0.1943	0.1997	0.2009	0.2216	0.22315	0.2104	0.21225	0.2005	0.20195	0.2049	0.2065	0.2107	0.2131
57	0.2233	0.22505	0.2228	0.22465	0.2291	0.2308	0.2269	0.22985	0.2228	0.227	0.195	0.19575	0.2021	0.2032	0.2247	0.22645	0.2141	0.21625	0.2034	0.2055	0.2081	0.21055	0.2155	0.21825
58	0.2268	0.22865	0.2265	0.2288	0.2325	0.2347	0.2328	0.23615	0.2312	0.2354	0.1965	0.19785	0.2043	0.2066	0.2282	0.2293	0.2184	0.22105	0.2076	0.21015	0.213	0.2157	0.221	0.22375
59	0.2305	0.2322	0.2311	0.2332	0.2369	0.2396	0.2395	0.24265	0.2396	0.2434	0.1992	0.20025	0.2089	0.2109	0.2304	0.2322	0.2237	0.22705	0.2127	0.21575	0.2184	0.22155	0.2265	0.22935
60	0.2339	0.23555	0.2353	0.23755	0.2423	0.24455	0.2458	0.2491	0.2472	0.2509	0.2013	0.20285	0.2129	0.21495	0.234	0.2362	0.2304	0.2333	0.2188	0.22155	0.2247	0.2285	0.2322	0.2354
61	0.2372	0.2389	0.2398	0.2413	0.2468	0.249	0.2524	0.25635	0.2546	0.2581	0.2044	0.20495	0.217	0.2184	0.2384	0.2412	0.2362	0.23935	0.2243	0.22735	0.2323	0.2358	0.2386	0.24145
62	0.2406	0.24255	0.2428	0.2445	0.2512	0.25385	0.2603	0.26345	0.2616	0.2647	0.2055	0.20695	0.2198	0.2202	0.244	0.2473	0.2425	0.2459	0.2304	0.23325	0.2393	0.2427	0.2443	0.24685
63	0.2445	0.24645	0.2462	0.2484	0.2565	0.2586	0.2666	0.2696	0.2678	0.27155	0.2084	0.21015	0.2206	0.2231	0.2506	0.25355	0.2493	0.2524	0.2361	0.23965	0.2461	0.24955	0.2494	0.25275
64	0.2484	0.2501	0.2506	0.25285	0.2607	0.2628	0.2726	0.2758	0.2753	0.2788	0.2119	0.2126	0.2256	0.2277	0.2565	0.2601	0.2555	0.2591	0.2432	0.24685	0.253	0.25605	0.2561	0.25885
65	0.2518	0.25345	0.2551	0.25705	0.2649	0.267	0.279	0.28225	0.2823	0.2855	0.2133	0.21585	0.2298	0.2325	0.2637	0.26675	0.2627	0.26645	0.2505	0.2539	0.2591	0.2629	0.2616	0.26515
66	0.2551	0.257	0.259	0.2609	0.2691	0.2719	0.2855	0.28795	0.2887	0.29155	0.2184	0.22045	0.2352	0.23845	0.2698	0.2723	0.2702	0.27375	0.2573	0.26055	0.2667	0.26925	0.2687	0.27115
67	0.2589	0.26065	0.2628	0.26455	0.2747	0.27705	0.2904	0.29335	0.2944	0.29695	0.2225	0.22505	0.2417	0.24415	0.2748	0.27795	0.2773	0.2805	0.2638	0.2671	0.2718	0.2748	0.2736	0.27635
68	0.2624	0.2641	0.2663	0.26835	0.2794	0.2814	0.2963	0.2985	0.2995	0.30205	0.2276	0.23035	0.2466	0.2502	0.2811	0.28385	0.2837	0.2871	0.2704	0.27315	0.2778	0.28075	0.2791	0.2817
69	0.2658	0.26745	0.2704	0.27185	0.2834	0.28495	0.3007	0.3032	0.3046	0.3068	0.2331	0.23485	0.2538	0.25655	0.2866	0.2892	0.2905	0.29335	0.2759	0.2788	0.2837	0.28635	0.2843	0.28655
70	0.2691	0.27065	0.2733	0.27495	0.2865	0.2887	0.3057	0.3081	0.309	0.3122	0.2366	0.2391	0.2593	0.2631	0.2918	0.29425	0.2962	0.29925	0.2817	0.28455	0.289	0.2925	0.2888	0.2912
71	0.2722	0.27405	0.2766	0.27855	0.2909	0.29265	0.3105	0.31275	0.3154	0.31815	0.2416	0.24455	0.2669	0.27045	0.2967	0.2997	0.3023	0.3048	0.2874	0.29055	0.296	0.2989	0.2936	0.29595
72	0.2759	0.2773	0.2805	0.2825	0.2944	0.29645	0.315	0.3169	0.3209	0.3232	0.2475	0.24995	0.274	0.27755	0.3027	0.30435	0.3073	0.31	0.2937	0.296	0.3018	0.30425	0.2983	0.3003
73	0.2787	0.28015	0.2845	0.28645	0.2985	0.3008	0.3188	0.3207	0.3255	0.328	0.2524	0.25465	0.2811	0.2848	0.306	0.309	0.3127	0.31535	0.2983	0.301	0.3067	0.30955	0.3023	0.3045
74	0.2816	0.28315	0.2884	0.2903	0.3031	0.3054	0.3226	0.32475	0.3305	0.3324	0.2569	0.2591	0.2885	0.2918	0.312	0.31445	0.318	0.32095	0.3037	0.30585	0.3124	0.31515	0.3067	0.30865
75	0.2847	0.28605	0.2922	0.29355	0.3077	0.3095	0.3269	0.3293	0.3343	0.33825	0.2613	0.26375	0.2951	0.2988	0.3169	0.3203	0.3239	0.32685	0.308	0.31105	0.3179	0.3204	0.3106	0.31295
76	0.2874	0.28855	0.2949	0.2968	0.3113	0.31315	0.3317	0.33165	0.3422	0.34345	0.2662	0.26855	0.3025	0.30625	0.3237	0.32115	0.3298	0.33255	0.3141	0.3163	0.3229	0.32585	0.3153	0.317
77	0.2897	0.29115	0.2987	0.3	0.315	0.31665	0.3316	0.33555	0.3447	0.3491	0.2709	0.27245	0.31	0.31315	0.3186	0.32535	0.3353	0.33885	0.3185	0.3213	0.3288	0.3313	0.3187	0.3204
78	0.2926	0.29395	0.3013	0.30335	0.3183	0.32055	0.3395	0.3473	0.3535	0.35835	0.274	0.2764	0.3163	0.3198	0.3321	0.34145	0.3424	0.34165	0.3241	0.32685	0.3338	0.3362	0.3221	0.32405
79	0.2953	0.2968	0.3054	0.30705	0.3228	0.32455	0.3551	0.35655	0.3632	0.365	0.2788	0.281	0.3233	0.3264	0.3508	0.3486	0.3409	0.3462	0.3296	0.3313	0.3386	0.341	0.326	0.33215
80	0.2983	0.2994	0.3087	0.31075	0.3263	0.32795	0.358	0.35965	0.3668	0.36855	0.2832	0.28525	0.3295	0.3334	0.3464	0.3484	0.3515	0.3589	0.333	0.3284	0.3434	0.34585	0.3383	0.34565
81	0.3005	0.30175	0.3128	0.314	0.3296	0.3313	0.3613	0.3628	0.3703	0.3706	0.2873	0.28955	0.3373	0.3408	0.3504	0.3526	0.3663	0.3668	0.3238	0.33415	0.3483	0.3514	0.353	0.35695
82	0.303	0.30435	0.3152	0.31725	0.333	0.3348	0.3643	0.36575	0.3709	0.3714	0.2918	0.2934	0.3443	0.3464	0.3548	0.3574	0.3673	0.3691	0.3445	0.35265	0.3545	0.356	0.3609	0.3623
83	0.3057	0.30685	0.3193	0.3209	0.3366	0.3384	0.3672	0.3686	0.3719	0.3728	0.295	0.297	0.3485	0.3535	0.36	0.36195	0.3709	0.3728	0.3608	0.3635	0.3575	0.36085	0.3637	0.36575
84	0.308	0.30955	0.3225	0.3241	0.3402	0.34175	0.37	0.37095	0.3737	0.3742	0.299	0.30025	0.3585	0.35815	0.3639	0.36635	0.3747	0.37665	0.3662	0.36775	0.3642	0.36735	0.3678	0.3692
85	0.3111	0.3122	0.3257	0.32685	0.3433	0.34505	0.3719	0.37315	0.3747	0.37505	0.3015	0.30355	0.3578	0.35985	0.3688	0.3711	0.3786	0.3797	0.3693	0.37115	0.3705	0.37385	0.3706	0.37195
86	0.3133	0.3147	0.328	0.3298	0.3468	0.34875	0.3744	0.37545	0.3754	0.3764	0.3056	0.30695	0.3619	0.36455	0.3734	0.37595	0.3808	0.38275	0.373	0.37485	0.3772	0.37795	0.3733	0.37495
87	0.3161	0.31775	0.3316	0.333	0.3507	0.3523	0.3765	0.3784	0.3774	0.3787	0.3083	0.3102	0.3672	0.37025	0.3785	0.38095	0.3847	0.38625	0.3767	0.3789	0.3787	0.37955	0.3766	0.37795
88	0.3194	0.32085	0.3344	0.33625	0.3539	0.355	0.3803	0.38215	0.38	0.3814	0.3121	0.3154	0.3733	0.376	0.3834	0.38545	0.3878	0.38955	0.3811	0.38325	0.3804	0.38115	0.3793	0.38165
89	0.3223	0.3237	0.3381	0.33985	0.3561	0.35775	0.384	0.38585	0.3828	0.3841	0.3187	0.3217	0.3787	0.38125	0.3875	0.39005	0.3913	0.3931	0.3854	0.3878	0.3819	0.38255	0.384	0.3862
90	0.3251	0.3265	0.3416	0.34285	0.3594	0.36055	0.3877	0.3894	0.3854	0.38695	0.3247	0.3309	0.3838	0.3869	0.3926	0.3952	0.3949	0.39675	0.3902	0.39305	0.3832	0.38335	0.3884	0.3904
91	0.3279	0.32895	0.3441	0.3455	0.3617	0.3631	0.3911	0.39255	0.3885	0.39015	0.3371	0.3399	0.39	0.39235	0.3978	0.4003	0.3986	0.40195	0.3959	0.39795	0.3835	0.38415	0.3924	0.3941
92	0.33	0.33135	0.3469	0.34835	0.3645	0.3661	0.394	0.39715	0.3918	0.39455	0.3427	0.34575	0.3947	0.3963	0.4028	0.40475	0.4053	0.40955	0.4	0.4014	0.3848	0.3859	0.3958	0.397
93	0.3327	0.334	0.3498	0.351	0.3677	0.36895	0.4003	0.4047	0.3973	0.4003	0.3488	0.35025	0.3979	0.40065	0.4067	0.4084	0.4138	0.41325	0.4028	0.40335	0.387	0.3883	0.3982	0.3987
94	0.3353	0.33665	0.3522	0.35345	0.3702	0.37145	0.4091	0.41095	0.4033	0.40425	0.3517	0.35315	0.4034	0.40635	0.4101	0.41145	0.4127	0.41465	0.4039	0.4039	0.3896	0.3908	0.3992	0.40145
95	0.338	0.33915	0.3547	0.3558	0.3727	0.3738	0.4128	0.41215	0.4052	0.4063	0.3546	0.35585	0.4093	0.4126	0.4128	0.41455	0.4166	0.41845	0.4039	0.40445	0.392	0.39325	0.4037	0.38765
96	0.3403	0.34175	0.3569	0.35815	0.3749	0.376	0.4115	0.4106	0.4074	0.409	0.3571	0.35805	0.4159	0.41895	0.4163	0.4185	0.4203	0.4221	0.405	0.4057	0.3945	0.39545	0.3716	0.3499
97	0.3432	0.3444	0.3594	0.36045	0.3771	0.3785	0.4097	0.4103	0.4106	0.4126	0.359	0.36025	0.422	0.42305	0.4207	0.42415	0.4239	0.42655	0.4064	0.40715	0.3964	0.3972	0.3282	0.32245
98	0.3456	0.34675	0.3615	0.36225	0.3799	0.3805	0.4109	0.4125	0.4146	0.4192	0.3615	0.36295	0.4241	0.4258	0.4276	0.43575	0.4292	0.4314	0.4079	0.4086	0.398	0.39905	0.3167	0.3131
99	0.3479	0.3491	0.363	0.36425	0.3811	0.38235	0.4141	0.4141	0.4238	0.42935	0.3644	0.36595	0.4275	0.4295	0.4439	0.44895	0.4336	0.4369	0.4093	0.40955	0.4001	0.40145	0.3095	0.30895
100	0.3503	0.35165	0.3655	0.36595	0.3836	0.38515	0.4141	0.41665	0.4349	0.4394	0.3675	0.3691	0.4315	0.43345	0.454	0.4488	0.4402	0.45095	0.4098	0.4104	0.4028	0.40495	0.3084	0.311
101	0.353	0.3542	0.3664	0.3676	0.3867	0.388	0.4192	0.41485	0.4439	0.4325	0.3707	0.37215	0.4354	0.43805	0.4436	0.4228	0.4617	0.46655	0.411	0.4114	0.4071	0.40895	0.3136	0.31565
102	0.3554	0.35665	0.3688	0.36975	0.3893	0.39035	0.4105	0.40515	0.4211	0.40655	0.3736	0.3753	0.4407	0.44575	0.402	0.38855	0.4714	0.47395	0.4118	0.41315	0.4108	0.41245	0.3177	0.31845
103	0.3579	0.3592	0.3707	0.3716	0.3914	0.3925	0.3998	0.39985	0.392	0.38385	0.377	0.37835	0.4508	0.4537	0.3751	0.36675	0.4765	0.46725	0.4145	0.4174	0.4141	0.4157	0.3192	0.3191
104	0.3605	0.36155	0.3725	0.37395	0.3936	0.39455	0.3999	0.40255	0.3757	0.36995	0.3797	0.38135	0.4566	0.46175	0.3584	0.35525	0.458	0.44305	0.4203	0.424	0.4173	0.42045	0.319	0.3182
105	0.3626	0.36405	0.3754	0.3766	0.3955	0.39625	0.4052	0.40365	0.3642	0.3583	0.383	0.3843	0.4669	0.46745	0.3521	0.34545	0.4281	0.4169	0.4277	0.42515	0.4236	0.42655	0.3174	0.31995
106	0.3655	0.36655	0.3778	0.37875	0.397	0.39825	0.4021	0.3997	0.3524	0.35125	0.3856	0.3876	0.468	0.4621	0.3388	0.3399	0.4057	0.4066	0.4226	0.4108	0.4295	0.42	0.3225	0.32615
107	0.3676	0.3686	0.3797	0.381	0.3995	0.4003	0.3973	0.39565	0.3501	0.3431	0.3896	0.3961	0.4562	0.4558	0.341	0.3444	0.4075	0.40955	0.399	0.38425	0.4105	0.39385	0.3298	0.33175
108	0.3696	0.3705	0.3823	0.38325	0.4011	0.4024	0.394	0.39605	0.3361	0.33945	0.4026	0.38695	0.4554	0.456	0.3478	0.35205	0.4116	0.41365	0.3695	0.35915	0.3772	0.3681	0.3337	0.3347
109	0.3714	0.37265	0.3842	0.3853	0.4037	0.40465	0.3981	0.39875	0.3428	0.3446	0.3713	0.35755	0.4566	0.4568	0.3563	0.35825	0.4157	0.41835	0.3488	0.343	0.359	0.3551	0.3357	0.3371
110	0.3739	0.3749	0.3864	0.3871	0.4056	0.4068	0.3994	0.3998	0.3464	0.35195	0.3438	0.33705	0.457	0.45815	0.3602	0.3631	0.421	0.42605	0.3372	0.3349	0.3512	0.34655	0.3385	0.3399
111	0.3759	0.3769	0.3878	0.38905	0.408	0.409	0.4002	0.40195	0.3575	0.3615	0.3303	0.32685	0.4593	0.46145	0.366	0.3668	0.4311	0.43485	0.3326	0.33365	0.3419	0.3422	0.3413	0.3416
112	0.3779	0.37895	0.3903	0.39125	0.41	0.41135	0.4037	0.40705	0.3655	0.37315	0.3234	0.31965	0.4636	0.46635	0.3676	0.36895	0.4386	0.4388	0.3347	0.33575	0.3425	0.33745	0.3419	0.3427
113	0.38	0.3808	0.3922	0.3933	0.4127	0.41355	0.4104	0.41045	0.3808	0.3763	0.3159	0.31225	0.4691	0.47165	0.3703	0.3676	0.439	0.44095	0.3368	0.3414	0.3324	0.3345	0.3435	0.3449
114	0.3816	0.38255	0.3944	0.39545	0.4144	0.41565	0.4105	0.407	0.3718	0.36225	0.3086	0.3103	0.4742	0.47665	0.3649	0.36955	0.4429	0.44105	0.346	0.3501	0.3366	0.3418	0.3463	0.3483
115	0.3835	0.38445	0.3965	0.39775	0.4169	0.41775	0.4035	0.4052	0.3527	0.35525	0.312	0.3156	0.4791	0.48085	0.3742	0.37625	0.4392	0.4424	0.3542	0.3562	0.347	0.3503	0.3503	0.3522
116	0.3854	0.3863	0.399	0.39995	0.4186	0.4197	0.4069	0.41075	0.3578	0.36015	0.3192	0.31855	0.4826	0.4852	0.3783	0.38045	0.4456	0.44835	0.3582	0.35975	0.3536	0.3527	0.3541	0.35535
117	0.3872	0.38835	0.4009	0.40165	0.4208	0.4217	0.4146	0.4171	0.3625	0.36215	0.3179	0.31845	0.4878	0.49055	0.3826	0.38475	0.4511	0.452	0.3613	0.3612	0.3518	0.351	0.3566	0.3601
118	0.3895	0.39075	0.4024	0.40345	0.4226	0.42355	0.4196	0.4195	0.3618	0.36735	0.319	0.32205	0.4933	0.49285	0.3869	0.391	0.4529	0.457	0.3611	0.36605	0.3502	0.3504	0.3636	0.3653
119	0.392	0.39285	0.4045	0.4058	0.4245	0.4255	0.4194	0.41995	0.3729	0.37425	0.3251	0.3292	0.4924	0.4923	0.3951	0.3942	0.4611	0.46155	0.371	0.371	0.3506	0.35155	0.367	0.3617
120	0.3937	0.3949	0.4071	0.40795	0.4265	0.4278	0.4205	0.4209	0.3756	0.37105	0.3333	0.3376	0.4922	0.49635	0.3933	0.3965	0.462	0.46195	0.371	0.37465	0.3525	0.35415	0.3564	0.34755
121	0.3961	0.39685	0.4088	0.41015	0.4291	0.42995	0.4213	0.4249	0.3665	0.3697	0.3419	0.3421	0.5005	0.4991	0.3997	0.401	0.4619	0.465	0.3783	0.3816	0.3558	0.35215	0.3387	0.3393
122	0.3976	0.3982	0.4115	0.4123	0.4308	0.43155	0.4285	0.42925	0.3729	0.37505	0.3423	0.34435	0.4977	0.50145	0.4023	0.4037	0.4681	0.4691	0.3849	0.3866	0.3485	0.3432	0.3399	0.34
123	0.3988	0.40025	0.4131	0.41405	0.4323	0.43345	0.43	0.43145	0.3772	0.38025	0.3464	0.34765	0.5052	0.50255	0.4051	0.4067	0.4701	0.4713	0.3883	0.38905	0.3379	0.34345	0.3401	0.34765
124	0.4017	0.40245	0.415	0.416	0.4346	0.4357	0.4329	0.4332	0.3833	0.3817	0.3489	0.3492	0.4999	0.50375	0.4083	0.40945	0.4725	0.4753	0.3898	0.3919	0.349	0.3506	0.3552	0.3559
125	0.4032	0.40415	0.417	0.41825	0.4368	0.4376	0.4335	0.43495	0.3801	0.3869	0.3495	0.35075	0.5076	0.5065	0.4106	0.4129	0.4781	0.47695	0.394	0.4008	0.3522	0.35295	0.3566	0.3539
126	0.4051	0.406	0.4195	0.4205	0.4384	0.43935	0.4364	0.43475	0.3937	0.39535	0.352	0.3536	0.5054	0.5095	0.4152	0.4178	0.4758	0.4788	0.4076	0.4013	0.3537	0.3555	0.3512	0.3577
127	0.4069	0.40805	0.4215	0.422	0.4403	0.44165	0.4331	0.43675	0.397	0.39775	0.3552	0.3562	0.5136	0.5116	0.4204	0.4214	0.4818	0.48365	0.395	0.39875	0.3573	0.3578	0.3642	0.3645
128	0.4092	0.4096	0.4225	0.4236	0.443	0.4432	0.4404	0.44155	0.3985	0.39695	0.3572	0.35935	0.5096	0.51375	0.4224	0.42375	0.4855	0.48595	0.4025	0.40715	0.3583	0.36175	0.3648	0.36335
129	0.41	0.4103	0.4247	0.42495	0.4434	0.444	0.4427	0.44245	0.3954	0.3941	0.3615	0.35955	0.5179	0.5162	0.4251	0.42555	0.4864	0.49035	0.4118	0.41375	0.3652	0.3662	0.3619	0.36805
130	0.4106	0.41115	0.4252	0.4265	0.4446	0.44545	0.4422	0.4432	0.3928	0.3971	0.3576	0.3484	0.5145	0.5181	0.426	0.42735	0.4943	0.4934	0.4157	0.41605	0.3672	0.3701	0.3742	0.37315
131	0.4117	0.41265	0.4278	0.42875	0.4463	0.4472	0.4442	0.4467	0.4014	0.402	0.3392	0.33985	0.5217	0.51935	0.4287	0.4304	0.4925	0.49445	0.4164	0.4189	0.373	0.3746	0.3721	0.37345
132	0.4136	0.4135	0.4297	0.4301	0.4481	0.44855	0.4492	0.4497	0.4026	0.4024	0.3405	0.33645	0.517	0.5208	0.4321	0.43285	0.4964	0.49555	0.4214	0.4219	0.3762	0.37805	0.3748	0.3742
133	0.4134	0.4136	0.4305	0.43125	0.449	0.45005	0.4502	0.4514	0.4022	0.40025	0.3324	0.33675	0.5246	0.5249	0.4336	0.4354	0.4947	0.49325	0.4224	0.42525	0.3799	0.3822	0.3736	0.3781
134	0.4138	0.4144	0.432	0.4333	0.4511	0.45135	0.4526	0.4521	0.3983	0.40145	0.3411	0.3448	0.5252	0.5268	0.4372	0.4382	0.4918	0.49135	0.4281	0.42845	0.3845	0.3857	0.3826	0.3817
135	0.415	0.4155	0.4346	0.4352	0.4516	0.4524	0.4516	0.4572	0.4046	0.40525	0.3485	0.3481	0.5284	0.52975	0.4392	0.4402	0.4909	0.49205	0.4288	0.4302	0.3869	0.38805	0.3808	0.38495
136	0.416	0.41665	0.4358	0.43685	0.4532	0.4533	0.4628	0.4574	0.4059	0.40435	0.3477	0.3509	0.5311	0.53115	0.4412	0.4421	0.4932	0.4984	0.4316	0.4325	0.3892	0.3901	0.3891	0.38445
137	0.4173	0.4176	0.4379	0.43775	0.4534	0.45455	0.452	0.45535	0.4028	0.40605	0.3541	0.3573	0.5312	0.53305	0.443	0.44425	0.5036	0.5021	0.4334	0.43465	0.391	0.39295	0.3798	0.37435
138	0.4179	0.4186	0.4376	0.43865	0.4557	0.4561	0.4587	0.4563	0.4093	0.40745	0.3605	0.3589	0.5349	0.5355	0.4455	0.446	0.5006	0.5014	0.4359	0.43845	0.3949	0.3955	0.3689	0.3672
139	0.4193	0.4196	0.4397	0.44015	0.4565	0.4572	0.4539	0.45455	0.4056	0.4092	0.3573	0.36495	0.5361	0.53685	0.4465	0.4482	0.5022	0.5044	0.441	0.4393	0.3961	0.3982	0.3655	0.37285
140	0.4199	0.4202	0.4406	0.44155	0.4579	0.4583	0.4552	0.4549	0.4128	0.41065	0.3726	0.36705	0.5376	0.53975	0.4499	0.4499	0.5066	0.5068	0.4376	0.4419	0.4003	0.40125	0.3802	0.3771
141	0.4205	0.42085	0.4425	0.44315	0.4587	0.4595	0.4546	0.4568	0.4085	0.40985	0.3615	0.36565	0.5419	0.54105	0.4499	0.4519	0.507	0.5098	0.4462	0.44415	0.4022	0.404	0.374	0.3751
142	0.4212	0.42205	0.4438	0.44415	0.4603	0.4607	0.459	0.4604	0.4112	0.4078	0.3698	0.36955	0.5402	0.5422	0.4539	0.45345	0.5126	0.51425	0.4421	0.4459	0.4058	0.40565	0.3762	0.37545
143	0.4229	37.4153	0.4445	38.2873	0.4611	39.8384	0.4618	40.9419	0.4044	38.9919	0.3693	33.8858	0.5442	42.0892	0.453	39.6865	0.5159	42.2251	0.4497	38.3585	0.4055	37.6563	0.3747	37.0036
glu - 2	AR2						A289C						12bpdel						A683C
reading	value1	auc1	value2	auc2	value3	auc3	value1	auc1	value2	auc2	value3	auc3	value1	auc1	value2	auc2	value3	auc3	value1	auc1	value2	auc2	value3	auc3
0		0.04465		0.0452		0.0437		0.04425		0.04395		0.0457		0.0443		0.0431		0.0443		0.04375		0.0476		0.04485
1	0.0893	0.08935	0.0904	0.09045	0.0874	0.08755	0.0885	0.0889	0.0879	0.08835	0.0914	0.0917	0.0886	0.0892	0.0862	0.08665	0.0886	0.09025	0.0875	0.0886	0.0952	0.0966	0.0897	0.08955
2	0.0894	0.0896	0.0905	0.09095	0.0877	0.08805	0.0893	0.08955	0.0888	0.0896	0.092	0.0933	0.0898	0.09055	0.0871	0.087	0.0919	0.09235	0.0897	0.09015	0.098	0.09835	0.0894	0.08955
3	0.0898	0.08985	0.0914	0.0914	0.0884	0.0885	0.0898	0.0908	0.0904	0.0911	0.0946	0.09515	0.0913	0.0917	0.0869	0.0869	0.0928	0.09315	0.0906	0.0913	0.0987	0.0985	0.0897	0.0896
4	0.0899	0.0904	0.0914	0.09155	0.0886	0.08885	0.0918	0.092	0.0918	0.09375	0.0957	0.0955	0.0921	0.0923	0.0869	0.0873	0.0935	0.0938	0.092	0.0925	0.0983	0.09855	0.0895	0.08915
5	0.0909	0.0911	0.0917	0.0918	0.0891	0.0894	0.0922	0.09225	0.0957	0.09575	0.0953	0.09625	0.0925	0.09245	0.0877	0.0919	0.0941	0.0946	0.093	0.09285	0.0988	0.09875	0.0888	0.08885
6	0.0913	0.09135	0.0919	0.09205	0.0897	0.0902	0.0923	0.09265	0.0958	0.096	0.0972	0.09745	0.0924	0.0926	0.0961	0.09745	0.0951	0.09525	0.0927	0.09355	0.0987	0.09895	0.0889	0.08885
7	0.0914	0.0918	0.0922	0.09235	0.0907	0.0911	0.093	0.09315	0.0962	0.0968	0.0977	0.09775	0.0928	0.09295	0.0988	0.0984	0.0954	0.09575	0.0944	0.09465	0.0992	0.0993	0.0888	0.089
8	0.0922	0.0923	0.0925	0.09265	0.0915	0.0915	0.0933	0.0929	0.0974	0.0975	0.0978	0.09805	0.0931	0.09355	0.098	0.098	0.0961	0.0966	0.0949	0.0954	0.0994	0.09955	0.0892	0.08945
9	0.0924	0.09285	0.0928	0.093	0.0915	0.09175	0.0925	0.09315	0.0976	0.0979	0.0983	0.0983	0.094	0.09425	0.098	0.0991	0.0971	0.09715	0.0959	0.09575	0.0997	0.0994	0.0897	0.0896
10	0.0933	0.09355	0.0932	0.0934	0.092	0.0922	0.0938	0.0939	0.0982	0.09785	0.0983	0.09845	0.0945	0.09455	0.1002	0.09925	0.0972	0.0977	0.0956	0.0956	0.0991	0.09985	0.0895	0.08995
11	0.0938	0.09395	0.0936	0.0942	0.0924	0.09295	0.094	0.0943	0.0975	0.0979	0.0986	0.09915	0.0946	0.09485	0.0983	0.09815	0.0982	0.09775	0.0956	0.09555	0.1006	0.10015	0.0904	0.0904
12	0.0941	0.0944	0.0948	0.095	0.0935	0.0937	0.0946	0.0944	0.0983	0.09815	0.0997	0.0997	0.0951	0.0953	0.098	0.09835	0.0973	0.09745	0.0955	0.0958	0.0997	0.10035	0.0904	0.09045
13	0.0947	0.0951	0.0952	0.09555	0.0939	0.0943	0.0942	0.094	0.098	0.0976	0.0997	0.09965	0.0955	0.0953	0.0987	0.09835	0.0976	0.09745	0.0961	0.09625	0.101	0.10055	0.0905	0.09045
14	0.0955	0.096	0.0959	0.09645	0.0947	0.09515	0.0938	0.09405	0.0972	0.0981	0.0996	0.09975	0.0951	0.09575	0.098	0.0979	0.0973	0.09735	0.0964	0.0969	0.1001	0.101	0.0904	0.09065
15	0.0965	0.09715	0.097	0.0975	0.0956	0.0961	0.0943	0.09465	0.099	0.099	0.0999	0.1004	0.0964	0.0966	0.0978	0.0974	0.0974	0.09745	0.0974	0.09745	0.1019	0.1025	0.0909	0.0911
16	0.0978	0.09835	0.098	0.09865	0.0966	0.0972	0.095	0.0949	0.099	0.09945	0.1009	0.10115	0.0968	0.0968	0.097	0.09785	0.0975	0.09765	0.0975	0.0981	0.1031	0.10345	0.0913	0.09165
17	0.0989	0.0995	0.0993	0.0999	0.0978	0.09875	0.0948	0.095	0.0999	0.1002	0.1014	0.1021	0.0968	0.0973	0.0987	0.09805	0.0978	0.0981	0.0987	0.0987	0.1038	0.10425	0.092	0.09235
18	0.1001	0.1009	0.1005	0.1011	0.0997	0.10045	0.0952	0.0955	0.1005	0.1008	0.1028	0.10265	0.0978	0.0973	0.0974	0.0975	0.0984	0.0986	0.0987	0.09905	0.1047	0.1047	0.0927	0.09315
19	0.1017	0.1025	0.1017	0.1027	0.1012	0.1019	0.0958	0.0956	0.1011	0.10085	0.1025	0.10265	0.0968	0.0976	0.0976	0.09775	0.0988	0.09885	0.0994	0.09935	0.1047	0.1056	0.0936	0.09325
20	0.1033	0.10415	0.1037	0.1046	0.1026	0.1036	0.0954	0.09495	0.1006	0.10045	0.1028	0.1023	0.0984	0.0979	0.0979	0.09745	0.0989	0.09855	0.0993	0.09905	0.1065	0.106	0.0929	0.09285
21	0.105	0.1056	0.1055	0.10645	0.1046	0.1054	0.0945	0.09515	0.1003	0.1007	0.1018	0.1021	0.0974	0.09795	0.097	0.09665	0.0982	0.0983	0.0988	0.0989	0.1055	0.10555	0.0928	0.09355
22	0.1062	0.1077	0.1074	0.10865	0.1062	0.107	0.0958	0.09575	0.1011	0.1011	0.1024	0.10215	0.0985	0.0981	0.0963	0.09695	0.0984	0.09865	0.099	0.09895	0.1056	0.10595	0.0943	0.09505
23	0.1092	0.11	0.1099	0.11095	0.1078	0.10895	0.0957	0.09625	0.1011	0.101	0.1019	0.10245	0.0977	0.09785	0.0976	0.09695	0.0989	0.09885	0.0989	0.0992	0.1063	0.1058	0.0958	0.0961
24	0.1108	0.1117	0.112	0.1131	0.1101	0.11095	0.0968	0.097	0.1009	0.1011	0.103	0.10305	0.098	0.0985	0.0963	0.09665	0.0988	0.09885	0.0995	0.0994	0.1053	0.10555	0.0964	0.0966
25	0.1126	0.11385	0.1142	0.11505	0.1118	0.11265	0.0972	0.09705	0.1013	0.1012	0.1031	0.10285	0.099	0.0986	0.097	0.0967	0.0989	0.0987	0.0993	0.0993	0.1058	0.10505	0.0968	0.09705
26	0.1151	0.1165	0.1159	0.1172	0.1135	0.1147	0.0969	0.0969	0.1011	0.10125	0.1026	0.10305	0.0982	0.0984	0.0964	0.0966	0.0985	0.0986	0.0993	0.0996	0.1043	0.1048	0.0973	0.09795
27	0.1179	0.11865	0.1185	0.1194	0.1159	0.1168	0.0969	0.09735	0.1014	0.1016	0.1035	0.1033	0.0986	0.0988	0.0968	0.0969	0.0987	0.0988	0.0999	0.10005	0.1053	0.1046	0.0986	0.0988
28	0.1194	0.1206	0.1203	0.12125	0.1177	0.11855	0.0978	0.098	0.1018	0.1018	0.1031	0.10325	0.099	0.09895	0.097	0.0969	0.0989	0.09895	0.1002	0.1001	0.1039	0.10475	0.099	0.09935
29	0.1218	0.1225	0.1222	0.1233	0.1194	0.121	0.0982	0.0984	0.1018	0.10195	0.1034	0.1038	0.0989	0.0992	0.0968	0.0967	0.099	0.09915	0.1	0.1	0.1056	0.1047	0.0997	0.0998
30	0.1232	0.1247	0.1244	0.1257	0.1226	0.12355	0.0986	0.09865	0.1021	0.10235	0.1042	0.1044	0.0995	0.09955	0.0966	0.0969	0.0993	0.0994	0.1	0.10025	0.1038	0.1042	0.0999	0.10025
31	0.1262	0.12765	0.127	0.1281	0.1245	0.12595	0.0987	0.09865	0.1026	0.1024	0.1046	0.10435	0.0996	0.0996	0.0972	0.0975	0.0995	0.09945	0.1005	0.10045	0.1046	0.10435	0.1006	0.1007
32	0.1291	0.1303	0.1292	0.13015	0.1274	0.1289	0.0986	0.09895	0.1022	0.1022	0.1041	0.10405	0.0996	0.09965	0.0978	0.09795	0.0994	0.09945	0.1004	0.1003	0.1041	0.1042	0.1008	0.1009
33	0.1315	0.1329	0.1311	0.13235	0.1304	0.1323	0.0993	0.0996	0.1022	0.10235	0.104	0.1042	0.0997	0.09995	0.0981	0.0977	0.0995	0.09965	0.1002	0.10025	0.1043	0.1044	0.101	0.10125
34	0.1343	0.13605	0.1336	0.1345	0.1342	0.13565	0.0999	0.09995	0.1025	0.1027	0.1044	0.1049	0.1002	0.1003	0.0973	0.0977	0.0998	0.1	0.1003	0.10045	0.1045	0.1046	0.1015	0.1019
35	0.1378	0.1393	0.1354	0.13675	0.1371	0.1387	0.1	0.10005	0.1029	0.10285	0.1054	0.1055	0.1004	0.10065	0.0981	0.09835	0.1002	0.1004	0.1006	0.10085	0.1047	0.1055	0.1023	0.10265
36	0.1408	0.1431	0.1381	0.13915	0.1403	0.1419	0.1001	0.1005	0.1028	0.1031	0.1056	0.10555	0.1009	0.101	0.0986	0.09895	0.1006	0.10075	0.1011	0.1013	0.1063	0.1059	0.103	0.10315
37	0.1454	0.1468	0.1402	0.1419	0.1435	0.1454	0.1009	0.1013	0.1034	0.10355	0.1055	0.10565	0.1011	0.1011	0.0993	0.09925	0.1009	0.10105	0.1015	0.1017	0.1055	0.10575	0.1033	0.1036
38	0.1482	0.15	0.1436	0.1449	0.1473	0.14895	0.1017	0.10215	0.1037	0.1038	0.1058	0.1062	0.1011	0.10145	0.0992	0.09935	0.1012	0.10155	0.1019	0.1023	0.106	0.10675	0.1039	0.10425
39	0.1518	0.15355	0.1462	0.1477	0.1506	0.1525	0.1026	0.10275	0.1039	0.10405	0.1066	0.1069	0.1018	0.1019	0.0995	0.09955	0.1019	0.102	0.1027	0.103	0.1075	0.1082	0.1046	0.1048
40	0.1553	0.1573	0.1492	0.15075	0.1544	0.1559	0.1029	0.10325	0.1042	0.1045	0.1072	0.10735	0.102	0.10205	0.0996	0.1002	0.1021	0.10235	0.1033	0.10385	0.1089	0.10995	0.105	0.10545
41	0.1593	0.16105	0.1523	0.153	0.1574	0.15925	0.1036	0.1039	0.1048	0.1053	0.1075	0.10795	0.1021	0.1022	0.1008	0.1009	0.1026	0.10285	0.1044	0.1049	0.111	0.11245	0.1059	0.1063
42	0.1628	0.1646	0.1537	0.1554	0.1611	0.16305	0.1042	0.10475	0.1058	0.10655	0.1084	0.109	0.1023	0.10265	0.101	0.101	0.1031	0.10335	0.1054	0.10605	0.1139	0.1168	0.1067	0.10695
43	0.1664	0.16845	0.1571	0.15855	0.165	0.16685	0.1053	0.10585	0.1073	0.1081	0.1096	0.11035	0.103	0.10335	0.101	0.10125	0.1036	0.10395	0.1067	0.10755	0.1197	0.12725	0.1072	0.10755
44	0.1705	0.17305	0.16	0.1614	0.1687	0.17015	0.1064	0.1068	0.1089	0.11025	0.1111	0.11215	0.1037	0.10375	0.1015	0.1018	0.1043	0.10485	0.1084	0.10965	0.1348	0.14085	0.1079	0.1082
45	0.1756	0.1772	0.1628	0.1646	0.1716	0.1738	0.1072	0.10795	0.1116	0.11285	0.1132	0.1166	0.1038	0.1043	0.1021	0.10225	0.1054	0.1059	0.1109	0.1142	0.1469	0.15225	0.1085	0.10935
46	0.1788	0.18005	0.1664	0.168	0.176	0.1781	0.1087	0.1096	0.1141	0.11665	0.12	0.12735	0.1048	0.10555	0.1024	0.10255	0.1064	0.10705	0.1175	0.12395	0.1576	0.1639	0.1102	0.111
47	0.1813	0.18295	0.1696	0.17205	0.1802	0.18205	0.1105	0.1131	0.1192	0.12695	0.1347	0.14085	0.1063	0.1074	0.1027	0.10305	0.1077	0.1092	0.1304	0.13595	0.1702	0.17435	0.1118	0.113
48	0.1846	0.1864	0.1745	0.1763	0.1839	0.1857	0.1157	0.12165	0.1347	0.14295	0.147	0.15365	0.1085	0.1098	0.1034	0.10365	0.1107	0.11305	0.1415	0.148	0.1785	0.18085	0.1142	0.11815
49	0.1882	0.1909	0.1781	0.18015	0.1875	0.18925	0.1276	0.136	0.1512	0.1594	0.1603	0.1666	0.1111	0.11405	0.1039	0.10425	0.1154	0.1198	0.1545	0.16105	0.1832	0.1855	0.1221	0.12745
50	0.1936	0.19515	0.1822	0.18395	0.191	0.19275	0.1444	0.1539	0.1676	0.17255	0.1729	0.1777	0.117	0.12515	0.1046	0.10495	0.1242	0.13	0.1676	0.17345	0.1878	0.19035	0.1328	0.13825
51	0.1967	0.19845	0.1857	0.18745	0.1945	0.1961	0.1634	0.1701	0.1775	0.1801	0.1825	0.1861	0.1333	0.1394	0.1053	0.106	0.1358	0.14325	0.1793	0.1826	0.1929	0.1966	0.1437	0.14945
52	0.2002	0.2022	0.1892	0.1914	0.1977	0.19945	0.1768	0.1813	0.1827	0.18485	0.1897	0.1916	0.1455	0.14975	0.1067	0.1074	0.1507	0.15675	0.1859	0.1876	0.2003	0.2033	0.1552	0.1598
53	0.2042	0.2064	0.1936	0.1957	0.2012	0.2026	0.1858	0.18855	0.187	0.189	0.1935	0.19515	0.154	0.15765	0.1081	0.10955	0.1628	0.1695	0.1893	0.19	0.2063	0.2092	0.1644	0.16765
54	0.2086	0.21045	0.1978	0.19985	0.204	0.2058	0.1913	0.1933	0.191	0.1921	0.1968	0.1987	0.1613	0.1673	0.111	0.11415	0.1762	0.18075	0.1907	0.19265	0.2121	0.21465	0.1709	0.17265
55	0.2123	0.2149	0.2019	0.20375	0.2076	0.2095	0.1953	0.19725	0.1932	0.19575	0.2006	0.2035	0.1733	0.17735	0.1173	0.12275	0.1853	0.18855	0.1946	0.1966	0.2172	0.2208	0.1744	0.17625
56	0.2175	0.21945	0.2056	0.20755	0.2114	0.21405	0.1992	0.20195	0.1983	0.20155	0.2064	0.20955	0.1814	0.1845	0.1282	0.135	0.1918	0.1937	0.1986	0.20155	0.2244	0.2284	0.1781	0.1797
57	0.2214	0.2237	0.2095	0.21165	0.2167	0.2185	0.2047	0.20645	0.2048	0.20775	0.2127	0.21545	0.1876	0.1904	0.1418	0.1495	0.1956	0.1971	0.2045	0.20765	0.2324	0.2378	0.1813	0.18295
58	0.226	0.228	0.2138	0.21575	0.2203	0.2225	0.2082	0.20975	0.2107	0.21375	0.2182	0.22075	0.1932	0.19555	0.1572	0.1614	0.1986	0.2006	0.2108	0.2129	0.2432	0.2486	0.1846	0.1873
59	0.23	0.23235	0.2177	0.2198	0.2247	0.2268	0.2113	0.21395	0.2168	0.22015	0.2233	0.22525	0.1979	0.2002	0.1656	0.1713	0.2026	0.20535	0.215	0.21835	0.254	0.25925	0.19	0.19285
60	0.2347	0.2365	0.2219	0.22495	0.2289	0.2312	0.2166	0.22	0.2235	0.22815	0.2272	0.2312	0.2025	0.20425	0.177	0.18045	0.2081	0.2094	0.2217	0.22505	0.2645	0.2702	0.1957	0.1985
61	0.2383	0.2406	0.228	0.22965	0.2335	0.2356	0.2234	0.22705	0.2328	0.23635	0.2352	0.23945	0.206	0.2086	0.1839	0.18665	0.2107	0.2142	0.2284	0.23305	0.2759	0.28195	0.2013	0.2045
62	0.2429	0.2449	0.2313	0.23355	0.2377	0.23925	0.2307	0.23345	0.2399	0.2444	0.2437	0.24735	0.2112	0.21225	0.1894	0.19185	0.2177	0.2183	0.2377	0.2421	0.288	0.29335	0.2077	0.2112
63	0.2469	0.2491	0.2358	0.23815	0.2408	0.24315	0.2362	0.24075	0.2489	0.25415	0.251	0.25435	0.2133	0.215	0.1943	0.19715	0.2189	0.2223	0.2465	0.25145	0.2987	0.3044	0.2147	0.2193
64	0.2513	0.25285	0.2405	0.2428	0.2455	0.2477	0.2453	0.24955	0.2594	0.2644	0.2577	0.2618	0.2167	0.2181	0.2	0.2013	0.2257	0.2293	0.2564	0.2618	0.3101	0.31575	0.2239	0.22855
65	0.2544	0.25665	0.2451	0.24755	0.2499	0.2523	0.2538	0.25885	0.2694	0.2749	0.2659	0.27085	0.2195	0.222	0.2026	0.20495	0.2329	0.23745	0.2672	0.27325	0.3214	0.32635	0.2332	0.23925
66	0.2589	0.2611	0.25	0.25205	0.2547	0.25695	0.2639	0.26755	0.2804	0.28495	0.2758	0.2802	0.2245	0.22615	0.2073	0.2093	0.242	0.24555	0.2793	0.28435	0.3313	0.33565	0.2453	0.2503
67	0.2633	0.2649	0.2541	0.2565	0.2592	0.261	0.2712	0.27585	0.2895	0.2948	0.2846	0.2892	0.2278	0.22975	0.2113	0.21385	0.2491	0.25355	0.2894	0.29455	0.34	0.34515	0.2553	0.26035
68	0.2665	0.2688	0.2589	0.26115	0.2628	0.26525	0.2805	0.2843	0.3001	0.3046	0.2938	0.29855	0.2317	0.2354	0.2164	0.21805	0.258	0.26305	0.2997	0.3039	0.3503	0.35465	0.2654	0.2719
69	0.2711	0.27315	0.2634	0.2655	0.2677	0.27065	0.2881	0.2932	0.3091	0.31325	0.3033	0.3082	0.2391	0.2411	0.2197	0.22215	0.2681	0.2729	0.3081	0.31205	0.359	0.3629	0.2784	0.2829
70	0.2752	0.2779	0.2676	0.27035	0.2736	0.27585	0.2983	0.30155	0.3174	0.32195	0.3131	0.3166	0.2431	0.246	0.2246	0.2271	0.2777	0.28225	0.316	0.32085	0.3668	0.36995	0.2874	0.2933
71	0.2806	0.2832	0.2731	0.2758	0.2781	0.27995	0.3048	0.30905	0.3265	0.33065	0.3201	0.3248	0.2489	0.25225	0.2296	0.2311	0.2868	0.2912	0.3257	0.33005	0.3731	0.38115	0.2992	0.3035
72	0.2858	0.28775	0.2785	0.28115	0.2818	0.28525	0.3133	0.3176	0.3348	0.33885	0.3295	0.33305	0.2556	0.25945	0.2326	0.2342	0.2956	0.30135	0.3344	0.3385	0.3892	0.38795	0.3078	0.31255
73	0.2897	0.2924	0.2838	0.2854	0.2887	0.29175	0.3219	0.3253	0.3429	0.3481	0.3366	0.34035	0.2633	0.2668	0.2358	0.24025	0.3071	0.31205	0.3426	0.34725	0.3867	0.3986	0.3173	0.3217
74	0.2951	0.2988	0.287	0.2899	0.2948	0.29735	0.3287	0.33295	0.3533	0.35855	0.3441	0.3488	0.2703	0.27555	0.2447	0.24725	0.317	0.3213	0.3519	0.35605	0.4105	0.41025	0.3261	0.33095
75	0.3025	0.30515	0.2928	0.295	0.2999	0.3034	0.3372	0.3409	0.3638	0.3698	0.3535	0.35755	0.2808	0.2848	0.2498	0.253	0.3256	0.3288	0.3602	0.3638	0.41	0.41155	0.3358	0.3406
76	0.3078	0.3099	0.2972	0.29925	0.3069	0.3106	0.3446	0.34885	0.3758	0.3804	0.3616	0.36605	0.2888	0.29275	0.2562	0.2605	0.332	0.3367	0.3674	0.37375	0.4131	0.41405	0.3454	0.34925
77	0.312	0.314	0.3013	0.3034	0.3143	0.3154	0.3531	0.3562	0.385	0.3861	0.3705	0.37345	0.2967	0.29995	0.2648	0.2681	0.3414	0.3453	0.3801	0.37895	0.415	0.41705	0.3531	0.3555
78	0.316	0.319	0.3055	0.308	0.3165	0.31945	0.3593	0.36435	0.3872	0.3936	0.3764	0.377	0.3032	0.30755	0.2714	0.27515	0.3492	0.3578	0.3778	0.38705	0.4191	0.4195	0.3579	0.36255
79	0.322	0.32405	0.3105	0.31355	0.3224	0.32495	0.3694	0.3725	0.4	0.402	0.3776	0.38795	0.3119	0.31655	0.2789	0.2832	0.3664	0.35675	0.3963	0.4	0.4199	0.4187	0.3672	0.37115
80	0.3261	0.32935	0.3166	0.3196	0.3275	0.33185	0.3756	0.3802	0.404	0.4073	0.3983	0.3986	0.3212	0.326	0.2875	0.29155	0.3471	0.3634	0.4037	0.4074	0.4175	0.40985	0.3751	0.3848
81	0.3326	0.3356	0.3226	0.32485	0.3362	0.3379	0.3848	0.3901	0.4106	0.41045	0.3989	0.4021	0.3308	0.3324	0.2956	0.2992	0.3797	0.38215	0.4111	0.4105	0.4022	0.37905	0.3945	0.3943
82	0.3386	0.34115	0.3271	0.3287	0.3396	0.34175	0.3954	0.3931	0.4103	0.4127	0.4053	0.4059	0.334	0.32995	0.3028	0.3068	0.3846	0.3869	0.4099	0.4115	0.3559	0.34505	0.3941	0.39385
83	0.3437	0.3459	0.3303	0.3327	0.3439	0.34755	0.3908	0.3929	0.4151	0.41745	0.4065	0.40905	0.3259	0.3358	0.3108	0.31425	0.3892	0.3887	0.4131	0.41475	0.3342	0.32475	0.3936	0.39705
84	0.3481	0.3501	0.3351	0.3377	0.3512	0.35325	0.395	0.3953	0.4198	0.4206	0.4116	0.4129	0.3457	0.34915	0.3177	0.32095	0.3882	0.39065	0.4164	0.41755	0.3153	0.3137	0.4005	0.397
85	0.3521	0.3549	0.3403	0.3425	0.3553	0.3577	0.3956	0.39635	0.4214	0.42395	0.4142	0.41605	0.3526	0.354	0.3242	0.33085	0.3931	0.397	0.4187	0.41685	0.3121	0.3176	0.3935	0.3922
86	0.3577	0.36	0.3447	0.3474	0.3601	0.3622	0.3971	0.3983	0.4265	0.4288	0.4179	0.4184	0.3554	0.35975	0.3375	0.34	0.4009	0.4058	0.415	0.40495	0.3231	0.33035	0.3909	0.3862
87	0.3623	0.3643	0.3501	0.35245	0.3643	0.3655	0.3995	0.4018	0.4311	0.4377	0.4189	0.4152	0.3641	0.36765	0.3425	0.34115	0.4107	0.41235	0.3949	0.3818	0.3376	0.3362	0.3815	0.37855
88	0.3663	0.3685	0.3548	0.3568	0.3667	0.3684	0.4041	0.4066	0.4443	0.4367	0.4115	0.40525	0.3712	0.37395	0.3398	0.3502	0.414	0.40105	0.3687	0.34495	0.3348	0.3364	0.3756	0.35485
89	0.3707	0.3725	0.3588	0.3607	0.3701	0.37245	0.4091	0.4085	0.4291	0.40935	0.399	0.38035	0.3767	0.3797	0.3606	0.3577	0.3881	0.3598	0.3212	0.31315	0.338	0.34065	0.3341	0.32335
90	0.3743	0.3764	0.3626	0.36535	0.3748	0.37705	0.4079	0.4108	0.3896	0.3779	0.3617	0.35095	0.3827	0.3862	0.3548	0.36035	0.3315	0.32045	0.3051	0.3069	0.3433	0.3474	0.3126	0.29865
91	0.3785	0.3809	0.3681	0.37025	0.3793	0.38105	0.4137	0.4174	0.3662	0.36385	0.3402	0.32815	0.3897	0.39035	0.3659	0.3688	0.3094	0.3118	0.3087	0.31745	0.3515	0.35865	0.2847	0.2882
92	0.3833	0.3857	0.3724	0.37455	0.3828	0.38405	0.4211	0.42485	0.3615	0.36585	0.3161	0.3127	0.391	0.3962	0.3717	0.37625	0.3142	0.31775	0.3262	0.3269	0.3658	0.3756	0.2917	0.2996
93	0.3881	0.39	0.3767	0.3794	0.3853	0.38705	0.4286	0.4314	0.3702	0.37215	0.3093	0.30905	0.4014	0.4048	0.3808	0.3832	0.3213	0.32525	0.3276	0.32905	0.3854	0.394	0.3075	0.3082
94	0.3919	0.3933	0.3821	0.38415	0.3888	0.39035	0.4342	0.435	0.3741	0.37555	0.3088	0.3145	0.4082	0.4071	0.3856	0.388	0.3292	0.3315	0.3305	0.334	0.4026	0.3997	0.3089	0.3083
95	0.3947	0.39625	0.3862	0.38785	0.3919	0.3935	0.4358	0.4383	0.377	0.3797	0.3202	0.32355	0.406	0.4057	0.3904	0.3944	0.3338	0.3359	0.3375	0.34285	0.3968	0.3943	0.3077	0.3103
96	0.3978	0.39945	0.3895	0.39125	0.3951	0.39725	0.4408	0.4431	0.3824	0.38705	0.3269	0.33105	0.4054	0.4076	0.3984	0.39995	0.338	0.34065	0.3482	0.35695	0.3918	0.39015	0.3129	0.31605
97	0.4011	0.4028	0.393	0.39535	0.3994	0.40185	0.4454	0.44735	0.3917	0.3938	0.3352	0.33875	0.4098	0.4135	0.4015	0.3936	0.3433	0.3456	0.3657	0.37525	0.3885	0.3919	0.3192	0.3237
98	0.4045	0.40625	0.3977	0.3992	0.4043	0.4057	0.4493	0.45205	0.3959	0.4062	0.3423	0.3568	0.4172	0.41975	0.3857	0.3808	0.3479	0.3511	0.3848	0.39125	0.3953	0.3906	0.3282	0.3338
99	0.408	0.40965	0.4007	0.4029	0.4071	0.40875	0.4548	0.46095	0.4165	0.4142	0.3713	0.38075	0.4223	0.42575	0.3759	0.3731	0.3543	0.3668	0.3977	0.39985	0.3859	0.3877	0.3394	0.35735
100	0.4113	0.4129	0.4051	0.4066	0.4104	0.41175	0.4671	0.47355	0.4119	0.4021	0.3902	0.38395	0.4292	0.43185	0.3703	0.3723	0.3793	0.3857	0.402	0.39605	0.3895	0.3947	0.3753	0.3753
101	0.4145	0.41615	0.4081	0.4096	0.4131	0.4142	0.48	0.48585	0.3923	0.3913	0.3777	0.382	0.4345	0.4414	0.3743	0.3779	0.3921	0.4062	0.3901	0.3883	0.3999	0.40505	0.3753	0.37375
102	0.4178	0.4187	0.4111	0.413	0.4153	0.41725	0.4917	0.4908	0.3903	0.39135	0.3863	0.3825	0.4483	0.454	0.3815	0.3837	0.4203	0.41365	0.3865	0.3879	0.4102	0.4173	0.3722	0.3724
103	0.4196	0.42155	0.4149	0.4168	0.4192	0.42085	0.4899	0.47565	0.3924	0.3931	0.3787	0.36945	0.4597	0.4679	0.3859	0.3878	0.407	0.4047	0.3893	0.37755	0.4244	0.4247	0.3726	0.36845
104	0.4235	0.4248	0.4187	0.42035	0.4225	0.4244	0.4614	0.44455	0.3938	0.38325	0.3602	0.36025	0.4761	0.4782	0.3897	0.39195	0.4024	0.39755	0.3658	0.37285	0.425	0.4286	0.3643	0.35955
105	0.4261	0.42805	0.422	0.42325	0.4263	0.4279	0.4277	0.4209	0.3727	0.38185	0.3603	0.36515	0.4803	0.47135	0.3942	0.3976	0.3927	0.38615	0.3799	0.3822	0.4322	0.43125	0.3548	0.3609
106	0.43	0.4315	0.4245	0.42595	0.4295	0.4309	0.4141	0.4093	0.391	0.3931	0.37	0.3719	0.4624	0.4517	0.401	0.40925	0.3796	0.39	0.3845	0.39055	0.4303	0.435	0.367	0.3683
107	0.433	0.43455	0.4274	0.4288	0.4323	0.43375	0.4045	0.3943	0.3952	0.3966	0.3738	0.38135	0.441	0.4359	0.4175	0.42295	0.4004	0.40115	0.3966	0.4015	0.4397	0.4435	0.3696	0.37775
108	0.4361	0.4374	0.4302	0.4318	0.4352	0.43685	0.3841	0.38145	0.398	0.40385	0.3889	0.3912	0.4308	0.4257	0.4284	0.4367	0.4019	0.40695	0.4064	0.41745	0.4473	0.4501	0.3859	0.3869
109	0.4387	0.4405	0.4334	0.43505	0.4385	0.44035	0.3788	0.3845	0.4097	0.41665	0.3935	0.4022	0.4206	0.4084	0.445	0.44335	0.412	0.414	0.4285	0.42325	0.4529	0.4537	0.3879	0.39345
110	0.4423	0.444	0.4367	0.43865	0.4422	0.4439	0.3902	0.39345	0.4236	0.42605	0.4109	0.41445	0.3962	0.39395	0.4417	0.4258	0.416	0.4202	0.418	0.41945	0.4545	0.4582	0.399	0.40155
111	0.4457	0.4477	0.4406	0.4417	0.4456	0.4467	0.3967	0.399	0.4285	0.42835	0.418	0.41815	0.3917	0.39485	0.4099	0.4084	0.4244	0.43085	0.4209	0.42115	0.4619	0.4656	0.4041	0.41105
112	0.4497	0.45105	0.4428	0.44455	0.4478	0.4488	0.4013	0.4044	0.4282	0.42785	0.4183	0.4139	0.398	0.4007	0.4069	0.4048	0.4373	0.44735	0.4214	0.4271	0.4693	0.47145	0.418	0.4169
113	0.4524	0.45365	0.4463	0.4477	0.4498	0.451	0.4075	0.4087	0.4275	0.43345	0.4095	0.4141	0.4034	0.40625	0.4027	0.3827	0.4574	0.4469	0.4328	0.43515	0.4736	0.47725	0.4158	0.42
114	0.4549	0.4563	0.4491	0.45065	0.4522	0.45335	0.4099	0.42305	0.4394	0.4391	0.4187	0.42185	0.4091	0.41215	0.3627	0.3681	0.4364	0.43395	0.4375	0.44135	0.4809	0.48375	0.4242	0.42445
115	0.4577	0.45915	0.4522	0.4538	0.4545	0.45555	0.4362	0.43265	0.4388	0.44085	0.425	0.4252	0.4152	0.42045	0.3735	0.3861	0.4315	0.43825	0.4452	0.4488	0.4866	0.4898	0.4247	0.4291
116	0.4606	0.4616	0.4554	0.4572	0.4566	0.4579	0.4291	0.4339	0.4429	0.44305	0.4254	0.4287	0.4257	0.43795	0.3987	0.39605	0.445	0.4459	0.4524	0.45565	0.493	0.4957	0.4335	0.4359
117	0.4626	0.46345	0.459	0.45975	0.4592	0.4601	0.4387	0.43135	0.4432	0.4467	0.432	0.4337	0.4502	0.4396	0.3934	0.38465	0.4468	0.45905	0.4589	0.4621	0.4984	0.5016	0.4383	0.4398
118	0.4643	0.4658	0.4605	0.4619	0.461	0.46215	0.424	0.427	0.4502	0.44965	0.4354	0.43905	0.429	0.4333	0.3759	0.38055	0.4713	0.46675	0.4653	0.46855	0.5048	0.5067	0.4413	0.449
119	0.4673	0.46795	0.4633	0.465	0.4633	0.46455	0.43	0.4325	0.4491	0.45375	0.4427	0.4451	0.4376	0.4373	0.3852	0.3902	0.4622	0.4629	0.4718	0.4746	0.5086	0.51085	0.4567	0.45895
120	0.4686	0.4696	0.4667	0.468	0.4658	0.4667	0.435	0.43695	0.4584	0.4614	0.4475	0.4488	0.437	0.43505	0.3952	0.40005	0.4636	0.46825	0.4774	0.4803	0.5131	0.5154	0.4612	0.46475
121	0.4706	0.471	0.4693	0.47045	0.4676	0.4683	0.4389	0.4402	0.4644	0.4654	0.4501	0.45315	0.4331	0.4356	0.4049	0.41565	0.4729	0.47565	0.4832	0.4862	0.5177	0.52085	0.4683	0.47145
122	0.4714	0.47185	0.4716	0.4729	0.469	0.46985	0.4415	0.4443	0.4664	0.4693	0.4562	0.45825	0.4381	0.44265	0.4264	0.4204	0.4784	0.4806	0.4892	0.4922	0.524	0.5256	0.4746	0.47635
123	0.4723	0.4732	0.4742	0.4751	0.4707	0.47205	0.4471	0.44975	0.4722	0.47535	0.4603	0.4631	0.4472	0.44855	0.4144	0.4192	0.4828	0.48605	0.4952	0.498	0.5272	0.53	0.4781	0.4793
124	0.4741	0.4748	0.476	0.4773	0.4734	0.47425	0.4524	0.45425	0.4785	0.4819	0.4659	0.46835	0.4499	0.45145	0.424	0.4215	0.4893	0.4927	0.5008	0.50335	0.5328	0.5353	0.4805	0.48145
125	0.4755	0.4761	0.4786	0.4794	0.4751	0.47545	0.4561	0.459	0.4853	0.48635	0.4708	0.4735	0.453	0.45515	0.419	0.41955	0.4961	0.49845	0.5059	0.50845	0.5378	0.53955	0.4824	0.4851
126	0.4767	0.4773	0.4802	0.48155	0.4758	0.47665	0.4619	0.46405	0.4874	0.4907	0.4762	0.47825	0.4573	0.4606	0.4201	0.4221	0.5008	0.50365	0.511	0.51415	0.5413	0.54385	0.4878	0.4922
127	0.4779	0.47835	0.4829	0.4834	0.4775	0.4779	0.4662	0.4668	0.494	0.49655	0.4803	0.48225	0.4639	0.46485	0.4241	0.4262	0.5065	0.50945	0.5173	0.52	0.5464	0.5488	0.4966	0.4996
128	0.4788	0.479	0.4839	0.4845	0.4783	0.47885	0.4674	0.47135	0.4991	0.5013	0.4842	0.48705	0.4658	0.4679	0.4283	0.42945	0.5124	0.515	0.5227	0.5253	0.5512	0.55375	0.5026	0.5063
129	0.4792	0.4798	0.4851	0.4855	0.4794	0.47995	0.4753	0.47635	0.5035	0.5058	0.4899	0.4924	0.47	0.472	0.4306	0.4345	0.5176	0.5202	0.5279	0.5314	0.5563	0.5588	0.51	0.5121
130	0.4804	0.4807	0.4859	0.4865	0.4805	0.48085	0.4774	0.4791	0.5081	0.5112	0.4949	0.49675	0.474	0.47595	0.4384	0.44065	0.5228	0.5259	0.5349	0.5371	0.5613	0.5642	0.5142	0.5177
131	0.481	0.48155	0.4871	0.4877	0.4812	0.48185	0.4808	0.4833	0.5143	0.51755	0.4986	0.50095	0.4779	0.47955	0.4429	0.44305	0.529	0.5329	0.5393	0.5431	0.5671	0.5705	0.5212	0.52385
132	0.4821	0.48265	0.4883	0.489	0.4825	0.48325	0.4858	0.4884	0.5208	0.5238	0.5033	0.5055	0.4812	0.4847	0.4432	0.4466	0.5368	0.53975	0.5469	0.5492	0.5739	0.57655	0.5265	0.52915
133	0.4832	0.48335	0.4897	0.49045	0.484	0.48445	0.491	0.4935	0.5268	0.52885	0.5077	0.51005	0.4882	0.4874	0.45	0.45235	0.5427	0.54555	0.5515	0.5543	0.5792	0.58155	0.5318	0.53545
134	0.4835	0.48395	0.4912	0.4916	0.4849	0.4855	0.496	0.4974	0.5309	0.5348	0.5124	0.51465	0.4866	0.4893	0.4547	0.45655	0.5484	0.5503	0.5571	0.55945	0.5839	0.5862	0.5391	0.54175
135	0.4844	0.48435	0.492	0.4921	0.4861	0.486	0.4988	0.5002	0.5387	0.54095	0.5169	0.5184	0.492	0.4929	0.4584	0.45965	0.5522	0.55485	0.5618	0.56475	0.5885	0.59095	0.5444	0.5469
136	0.4843	0.4848	0.4922	0.49235	0.4859	0.48635	0.5016	0.5029	0.5432	0.5463	0.5199	0.52265	0.4938	0.4954	0.4609	0.46335	0.5575	0.5607	0.5677	0.5713	0.5934	0.59665	0.5494	0.5524
137	0.4853	0.4856	0.4925	0.49275	0.4868	0.48725	0.5042	0.50565	0.5494	0.5525	0.5254	0.52805	0.497	0.49765	0.4658	0.46875	0.5639	0.5662	0.5749	0.57815	0.5999	0.6021	0.5554	0.5594
138	0.4859	0.48645	0.493	0.49375	0.4877	0.48845	0.5071	0.50915	0.5556	0.5585	0.5307	0.5321	0.4983	0.5024	0.4717	0.47315	0.5685	0.57185	0.5814	0.58445	0.6043	0.60695	0.5634	0.5666
139	0.487	0.4872	0.4945	0.49415	0.4892	0.4887	0.5112	0.51275	0.5614	0.56485	0.5335	0.5351	0.5065	0.506	0.4746	0.47535	0.5752	0.5778	0.5875	0.5891	0.6096	0.61175	0.5698	0.57305
140	0.4874	0.48795	0.4938	0.49425	0.4882	0.4891	0.5143	0.5163	0.5683	0.5713	0.5367	0.5387	0.5055	0.5087	0.4761	0.47865	0.5804	0.5832	0.5907	0.59385	0.6139	0.61635	0.5763	0.57945
141	0.4885	0.4888	0.4947	0.49495	0.49	0.48975	0.5183	0.51915	0.5743	0.5764	0.5407	0.54205	0.5119	0.51385	0.4812	0.48285	0.586	0.58845	0.597	0.59955	0.6188	0.6211	0.5826	0.5842
142	0.4891	0.4889	0.4952	0.49505	0.4895	0.4896	0.52	0.5215	0.5785	0.5811	0.5434	0.546	0.5158	0.51565	0.4845	0.4872	0.5909	0.59375	0.6021	0.6034	0.6234	0.6252	0.5858	0.5884
143	0.4887	41.0963	0.4949	40.4909	0.4897	40.9106	0.523	40.6537	0.5837	41.6845	0.5486	40.3817	0.5155	38.7283	0.4899	35.8721	0.5966	40.1897	0.6047	41.5516	0.627	44.4395	0.591	39.2723
gln - 1	AR2						A289C						12bpdel						A683C
reading	value1	auc1	value2	auc2	value3	auc3	value1	auc1	value2	auc2	value3	auc3	value1	auc1	value2	auc2	value3	auc3	value1	auc1	value2	auc2	value3	auc3
0	0.0865	0.08835	0.0874	0.0888	0.087	0.08925	0.0883	0.0891	0.0889	0.08975	0.0897	0.09045	0.0874	0.0888	0.088	0.0892	0.089	0.08965	0.091	0.09165	0.0897	0.09015	0.0889	0.0899
1	0.0902	0.09005	0.0902	0.0901	0.0915	0.0908	0.0899	0.09085	0.0906	0.09215	0.0912	0.0915	0.0902	0.09055	0.0904	0.0909	0.0903	0.0909	0.0923	0.09315	0.0906	0.0908	0.0909	0.09135
2	0.0899	0.08975	0.09	0.09015	0.0901	0.09025	0.0918	0.0921	0.0937	0.09385	0.0918	0.0925	0.0909	0.09155	0.0914	0.0914	0.0915	0.09235	0.094	0.09445	0.091	0.0908	0.0918	0.09205
3	0.0896	0.08945	0.0903	0.0903	0.0904	0.0906	0.0924	0.09285	0.094	0.0947	0.0932	0.0926	0.0922	0.09235	0.0914	0.09225	0.0932	0.0928	0.0949	0.09475	0.0906	0.09035	0.0923	0.0924
4	0.0893	0.08945	0.0903	0.09015	0.0908	0.09105	0.0933	0.09375	0.0954	0.09555	0.092	0.0918	0.0925	0.093	0.0931	0.09345	0.0924	0.09325	0.0946	0.09515	0.0901	0.0904	0.0925	0.0927
5	0.0896	0.09	0.09	0.08995	0.0913	0.09165	0.0942	0.09435	0.0957	0.0959	0.0916	0.09145	0.0935	0.0939	0.0938	0.0939	0.0941	0.0952	0.0957	0.0958	0.0907	0.091	0.0929	0.09345
6	0.0904	0.0906	0.0899	0.08985	0.092	0.0924	0.0945	0.0949	0.0961	0.0972	0.0913	0.0913	0.0943	0.09415	0.094	0.09435	0.0963	0.0955	0.0959	0.0955	0.0913	0.0921	0.094	0.0943
7	0.0908	0.0909	0.0898	0.09	0.0928	0.0931	0.0953	0.09575	0.0983	0.09875	0.0913	0.09135	0.094	0.09495	0.0947	0.09505	0.0947	0.0957	0.0951	0.09535	0.0929	0.09355	0.0946	0.0952
8	0.091	0.0912	0.0902	0.09035	0.0934	0.0937	0.0962	0.0969	0.0992	0.0986	0.0914	0.09115	0.0959	0.0956	0.0954	0.09585	0.0967	0.0971	0.0956	0.09655	0.0942	0.09405	0.0958	0.09605
9	0.0914	0.0917	0.0905	0.0906	0.094	0.0944	0.0976	0.0973	0.098	0.09825	0.0909	0.09085	0.0953	0.09505	0.0963	0.09675	0.0975	0.09755	0.0975	0.09805	0.0939	0.09435	0.0963	0.09645
10	0.092	0.0924	0.0907	0.0909	0.0948	0.09515	0.097	0.0975	0.0985	0.0995	0.0908	0.0909	0.0948	0.0956	0.0972	0.09755	0.0976	0.09695	0.0986	0.09865	0.0948	0.0948	0.0966	0.0978
11	0.0928	0.0927	0.0911	0.0913	0.0955	0.0959	0.098	0.0985	0.1005	0.1005	0.091	0.0911	0.0964	0.0964	0.0979	0.0979	0.0963	0.09695	0.0987	0.0993	0.0948	0.09545	0.099	0.0983
12	0.0926	0.09285	0.0915	0.0917	0.0963	0.0967	0.099	0.099	0.1005	0.1004	0.0912	0.09125	0.0964	0.0962	0.0979	0.09795	0.0976	0.09835	0.0999	0.1001	0.0961	0.09665	0.0976	0.09825
13	0.0931	0.09335	0.0919	0.0922	0.0971	0.0976	0.099	0.0991	0.1003	0.10075	0.0913	0.0914	0.096	0.0969	0.098	0.0984	0.0991	0.0978	0.1003	0.09985	0.0972	0.0972	0.0989	0.0989
14	0.0936	0.09405	0.0925	0.09305	0.0981	0.0987	0.0992	0.0996	0.1012	0.1022	0.0915	0.09155	0.0978	0.09765	0.0988	0.0992	0.0965	0.09745	0.0994	0.10025	0.0972	0.09795	0.0989	0.0991
15	0.0945	0.0949	0.0936	0.09395	0.0993	0.1001	0.1	0.1008	0.1032	0.1033	0.0916	0.0917	0.0975	0.0973	0.0996	0.0999	0.0984	0.0995	0.1011	0.10195	0.0987	0.09915	0.0993	0.09985
16	0.0953	0.09575	0.0943	0.0946	0.1009	0.1017	0.1016	0.10115	0.1034	0.1036	0.0918	0.0919	0.0971	0.09835	0.1002	0.10055	0.1006	0.0994	0.1028	0.1034	0.0996	0.09925	0.1004	0.0999
17	0.0962	0.0968	0.0949	0.09545	0.1025	0.1035	0.1007	0.1014	0.1038	0.10365	0.092	0.0922	0.0996	0.09955	0.1009	0.1012	0.0982	0.0991	0.104	0.1042	0.0989	0.09985	0.0994	0.1006
18	0.0974	0.09795	0.096	0.09655	0.1045	0.10555	0.1021	0.10265	0.1035	0.1049	0.0924	0.09325	0.0995	0.09935	0.1015	0.10195	0.1	0.101	0.1044	0.10535	0.1008	0.10115	0.1018	0.10155
19	0.0985	0.09915	0.0971	0.0978	0.1066	0.1075	0.1032	0.1031	0.1063	0.1066	0.0941	0.09545	0.0992	0.1007	0.1024	0.1032	0.102	0.10115	0.1063	0.10695	0.1015	0.10125	0.1013	0.10185
20	0.0998	0.1005	0.0985	0.0992	0.1084	0.1094	0.103	0.1039	0.1069	0.10745	0.0968	0.1001	0.1022	0.102	0.104	0.1047	0.1003	0.10095	0.1076	0.10735	0.101	0.1025	0.1024	0.103
21	0.1012	0.1021	0.0999	0.1008	0.1104	0.11145	0.1048	0.1049	0.108	0.10825	0.1034	0.10195	0.1018	0.10145	0.1054	0.1058	0.1016	0.10275	0.1071	0.1078	0.104	0.1049	0.1036	0.103
22	0.103	0.10405	0.1017	0.10265	0.1125	0.1135	0.105	0.10605	0.1085	0.11025	0.1005	0.1002	0.1011	0.10265	0.1062	0.1064	0.1039	0.10375	0.1085	0.11	0.1058	0.10565	0.1024	0.10425
23	0.1051	0.1061	0.1036	0.10475	0.1145	0.1154	0.1071	0.10695	0.112	0.1127	0.0999	0.09795	0.1042	0.10435	0.1066	0.1073	0.1036	0.1035	0.1115	0.11265	0.1055	0.10735	0.1061	0.10545
24	0.1071	0.10825	0.1059	0.1067	0.1163	0.11705	0.1068	0.10775	0.1134	0.11425	0.096	0.09655	0.1045	0.1042	0.108	0.10855	0.1034	0.10465	0.1138	0.1145	0.1092	0.1104	0.1048	0.10575
25	0.1094	0.1107	0.1075	0.10875	0.1178	0.11875	0.1087	0.1096	0.1151	0.115	0.0971	0.09815	0.1039	0.10575	0.1091	0.10975	0.1059	0.10705	0.1152	0.11645	0.1116	0.1118	0.1067	0.10785
26	0.112	0.11305	0.11	0.11085	0.1197	0.1206	0.1105	0.1106	0.1149	0.1168	0.0992	0.10095	0.1076	0.10755	0.1104	0.11125	0.1082	0.1072	0.1177	0.11885	0.112	0.1139	0.109	0.1083
27	0.1141	0.11465	0.1117	0.11275	0.1215	0.1224	0.1107	0.11175	0.1187	0.11975	0.1027	0.1051	0.1075	0.10725	0.1121	0.11315	0.1062	0.1078	0.12	0.1205	0.1158	0.11735	0.1076	0.10945
28	0.1152	0.1168	0.1138	0.1149	0.1233	0.12425	0.1128	0.1136	0.1208	0.1215	0.1075	0.1082	0.107	0.10905	0.1142	0.11485	0.1094	0.11075	0.121	0.12115	0.1189	0.1193	0.1113	0.1115
29	0.1184	0.1189	0.116	0.11705	0.1252	0.1263	0.1144	0.1148	0.1222	0.1219	0.1089	0.1082	0.1111	0.11125	0.1155	0.11665	0.1121	0.11215	0.1213	0.12275	0.1197	0.12145	0.1117	0.11215
30	0.1194	0.1203	0.1181	0.119	0.1274	0.12835	0.1152	0.1164	0.1216	0.12325	0.1075	0.10655	0.1114	0.11115	0.1178	0.1188	0.1122	0.1121	0.1242	0.12545	0.1232	0.12445	0.1126	0.1147
31	0.1212	0.12265	0.1199	0.1209	0.1293	0.1305	0.1176	0.11825	0.1249	0.12615	0.1056	0.10405	0.1109	0.1129	0.1198	0.12055	0.112	0.1137	0.1267	0.1277	0.1257	0.1264	0.1168	0.1162
32	0.1241	0.12495	0.1219	0.1236	0.1317	0.1329	0.1189	0.1196	0.1274	0.1278	0.1025	0.10605	0.1149	0.11485	0.1213	0.1223	0.1154	0.117	0.1287	0.12935	0.1271	0.12785	0.1156	0.1173
33	0.1258	0.12745	0.1253	0.1269	0.1341	0.1355	0.1203	0.1212	0.1282	0.12775	0.1096	0.1121	0.1148	0.11505	0.1233	0.1241	0.1186	0.1181	0.13	0.13125	0.1286	0.12965	0.119	0.12025
34	0.1291	0.1299	0.1285	0.12965	0.1369	0.13825	0.1221	0.1228	0.1273	0.1286	0.1146	0.11415	0.1153	0.11695	0.1249	0.12575	0.1176	0.119	0.1325	0.1338	0.1307	0.1315	0.1215	0.1212
35	0.1307	0.13165	0.1308	0.1323	0.1396	0.141	0.1235	0.1245	0.1299	0.1311	0.1137	0.11145	0.1186	0.11885	0.1266	0.1271	0.1204	0.1221	0.1351	0.1358	0.1323	0.13265	0.1209	0.1228
36	0.1326	0.1345	0.1338	0.1354	0.1424	0.14375	0.1255	0.1259	0.1323	0.13245	0.1092	0.1094	0.1191	0.12	0.1276	0.12855	0.1238	0.12505	0.1365	0.137	0.133	0.13465	0.1247	0.12525
37	0.1364	0.1378	0.137	0.13855	0.1451	0.14665	0.1263	0.12745	0.1326	0.13275	0.1096	0.11015	0.1209	0.12145	0.1295	0.13045	0.1263	0.12605	0.1375	0.13885	0.1363	0.1371	0.1258	0.12625
38	0.1392	0.1403	0.1401	0.14215	0.1482	0.1499	0.1286	0.1289	0.1329	0.13315	0.1107	0.1133	0.122	0.12315	0.1314	0.1324	0.1258	0.12635	0.1402	0.1417	0.1379	0.1382	0.1267	0.12815
39	0.1414	0.143	0.1442	0.14545	0.1516	0.15325	0.1292	0.12985	0.1334	0.135	0.1159	0.1172	0.1243	0.12435	0.1334	0.13425	0.1269	0.12895	0.1432	0.14525	0.1385	0.13835	0.1296	0.13065
40	0.1446	0.1461	0.1467	0.14775	0.1549	0.1565	0.1305	0.1313	0.1366	0.1376	0.1185	0.1188	0.1244	0.12525	0.1351	0.1361	0.131	0.1319	0.1473	0.1512	0.1382	0.14015	0.1317	0.1316
41	0.1476	0.1491	0.1488	0.15025	0.1581	0.15965	0.1321	0.13235	0.1386	0.1394	0.1191	0.11815	0.1261	0.1272	0.1371	0.1379	0.1328	0.1335	0.1551	0.15975	0.1421	0.14265	0.1315	0.1324
42	0.1506	0.15245	0.1517	0.15315	0.1612	0.1629	0.1326	0.1335	0.1402	0.1405	0.1172	0.117	0.1283	0.1291	0.1387	0.14	0.1342	0.1338	0.1644	0.16805	0.1432	0.1434	0.1333	0.13485
43	0.1543	0.1562	0.1546	0.15635	0.1646	0.16635	0.1344	0.1352	0.1408	0.1419	0.1168	0.1176	0.1299	0.13055	0.1413	0.1427	0.1334	0.1356	0.1717	0.17365	0.1436	0.14575	0.1364	0.1358
44	0.1581	0.15905	0.1581	0.1597	0.1681	0.16975	0.136	0.13655	0.143	0.14425	0.1184	0.12055	0.1312	0.13195	0.1441	0.14575	0.1378	0.1398	0.1756	0.1769	0.1479	0.14955	0.1352	0.13615
45	0.16	0.16115	0.1613	0.1629	0.1714	0.17295	0.1371	0.13775	0.1455	0.1473	0.1227	0.1244	0.1327	0.13385	0.1474	0.14915	0.1418	0.1431	0.1782	0.1789	0.1512	0.1526	0.1371	0.13915
46	0.1623	0.16425	0.1645	0.1662	0.1745	0.176	0.1384	0.1399	0.1491	0.1504	0.1261	0.1268	0.135	0.1359	0.1509	0.1529	0.1444	0.14505	0.1796	0.18045	0.154	0.1556	0.1412	0.14015
47	0.1662	0.1683	0.1679	0.16975	0.1775	0.17875	0.1414	0.1422	0.1517	0.1542	0.1275	0.1272	0.1368	0.13745	0.1549	0.15755	0.1457	0.1461	0.1813	0.1823	0.1572	0.16005	0.1391	0.14025
48	0.1704	0.17205	0.1716	0.17325	0.18	0.18155	0.143	0.14475	0.1567	0.1604	0.1269	0.1268	0.1381	0.1396	0.1602	0.1655	0.1465	0.14825	0.1833	0.18575	0.1629	0.1633	0.1414	0.14395
49	0.1737	0.17575	0.1749	0.1767	0.1831	0.18445	0.1465	0.1477	0.1641	0.1688	0.1267	0.1275	0.1411	0.14205	0.1708	0.1753	0.15	0.1528	0.1882	0.1905	0.1637	0.16415	0.1465	0.1461
50	0.1778	0.17895	0.1785	0.18045	0.1858	0.1872	0.1489	0.15	0.1735	0.1771	0.1283	0.13	0.143	0.145	0.1798	0.18205	0.1556	0.1574	0.1928	0.1946	0.1646	0.1706	0.1457	0.1469
51	0.1801	0.1814	0.1824	0.18405	0.1886	0.18975	0.1511	0.15255	0.1807	0.18335	0.1317	0.13375	0.147	0.14745	0.1843	0.1854	0.1592	0.16195	0.1964	0.1988	0.1766	0.184	0.1481	0.1496
52	0.1827	0.18415	0.1857	0.1873	0.1909	0.192	0.154	0.15765	0.186	0.1882	0.1358	0.1371	0.1479	0.1496	0.1865	0.1893	0.1647	0.17025	0.2012	0.204	0.1914	0.19335	0.1511	0.15415
53	0.1856	0.1874	0.1889	0.1908	0.1931	0.19425	0.1613	0.16665	0.1904	0.19285	0.1384	0.1393	0.1513	0.15255	0.1921	0.1945	0.1758	0.1811	0.2068	0.20955	0.1953	0.19735	0.1572	0.1576
54	0.1892	0.1907	0.1927	0.19425	0.1954	0.1967	0.172	0.1748	0.1953	0.1981	0.1402	0.14105	0.1538	0.1557	0.1969	0.19935	0.1864	0.18935	0.2123	0.215	0.1994	0.20415	0.158	0.1619
55	0.1922	0.1942	0.1958	0.19765	0.198	0.1994	0.1776	0.1807	0.2009	0.20415	0.1419	0.14365	0.1576	0.15945	0.2018	0.20505	0.1923	0.19285	0.2177	0.22035	0.2089	0.2121	0.1658	0.1695
56	0.1962	0.19815	0.1995	0.20095	0.2008	0.2019	0.1838	0.1895	0.2074	0.21055	0.1454	0.14945	0.1613	0.1644	0.2083	0.21125	0.1934	0.19505	0.223	0.2254	0.2153	0.21855	0.1732	0.17695
57	0.2001	0.2016	0.2024	0.2035	0.203	0.20425	0.1952	0.19935	0.2137	0.21725	0.1535	0.15915	0.1675	0.1704	0.2142	0.2166	0.1967	0.19845	0.2278	0.2305	0.2218	0.22645	0.1807	0.1849
58	0.2031	0.2044	0.2046	0.2059	0.2055	0.207	0.2035	0.2065	0.2208	0.2243	0.1648	0.1683	0.1733	0.17685	0.219	0.22185	0.2002	0.2034	0.2332	0.23635	0.2311	0.23535	0.1891	0.1938
59	0.2057	0.20745	0.2072	0.2081	0.2085	0.20935	0.2095	0.21245	0.2278	0.23145	0.1718	0.1737	0.1804	0.18455	0.2247	0.22795	0.2066	0.2094	0.2395	0.2418	0.2396	0.2434	0.1985	0.1994
60	0.2092	0.2104	0.209	0.21	0.2102	0.21115	0.2154	0.2189	0.2351	0.2387	0.1756	0.17745	0.1887	0.19345	0.2312	0.23395	0.2122	0.2152	0.2441	0.2465	0.2472	0.25085	0.2003	0.20275
61	0.2116	0.21315	0.211	0.21245	0.2121	0.213	0.2224	0.22645	0.2423	0.24545	0.1793	0.18215	0.1982	0.20155	0.2367	0.2388	0.2182	0.22225	0.2489	0.25065	0.2545	0.2572	0.2052	0.2075
62	0.2147	0.2171	0.2139	0.21475	0.2139	0.21485	0.2305	0.234	0.2486	0.25195	0.185	0.1875	0.2049	0.2088	0.2409	0.2436	0.2263	0.23015	0.2524	0.25485	0.2599	0.2621	0.2098	0.21145
63	0.2195	0.2212	0.2156	0.21695	0.2158	0.21685	0.2375	0.24095	0.2553	0.25835	0.19	0.19305	0.2127	0.2159	0.2463	0.2485	0.234	0.2376	0.2573	0.2592	0.2643	0.26705	0.2131	0.21565
64	0.2229	0.22485	0.2183	0.22035	0.2179	0.21915	0.2444	0.24875	0.2614	0.26405	0.1961	0.19885	0.2191	0.22325	0.2507	0.2536	0.2412	0.24355	0.2611	0.26295	0.2698	0.27235	0.2182	0.2197
65	0.2268	0.22845	0.2224	0.22425	0.2204	0.22235	0.2531	0.25715	0.2667	0.26965	0.2016	0.2046	0.2274	0.2305	0.2565	0.2582	0.2459	0.24995	0.2648	0.2657	0.2749	0.27815	0.2212	0.2244
66	0.2301	0.23155	0.2261	0.2275	0.2243	0.22505	0.2612	0.26455	0.2726	0.27465	0.2076	0.21045	0.2336	0.2368	0.2599	0.2621	0.254	0.2571	0.2666	0.26805	0.2814	0.2839	0.2276	0.2307
67	0.233	0.2352	0.2289	0.23075	0.2258	0.22775	0.2679	0.27105	0.2767	0.27855	0.2133	0.2171	0.24	0.2424	0.2643	0.2652	0.2602	0.2634	0.2695	0.27045	0.2864	0.28865	0.2338	0.2368
68	0.2374	0.2395	0.2326	0.2343	0.2297	0.2315	0.2742	0.2774	0.2804	0.282	0.2209	0.224	0.2448	0.248	0.2661	0.26615	0.2666	0.2693	0.2714	0.2749	0.2909	0.29255	0.2398	0.24275
69	0.2416	0.24385	0.236	0.23785	0.2333	0.23465	0.2806	0.2829	0.2836	0.2845	0.2271	0.2304	0.2512	0.25375	0.2662	0.2667	0.272	0.2738	0.2784	0.28225	0.2942	0.29515	0.2457	0.24905
70	0.2461	0.24865	0.2397	0.2417	0.236	0.23765	0.2852	0.28705	0.2854	0.2849	0.2337	0.2372	0.2563	0.2589	0.2672	0.2723	0.2756	0.2764	0.2861	0.2907	0.2961	0.2949	0.2524	0.25505
71	0.2512	0.2538	0.2437	0.24535	0.2393	0.2409	0.2889	0.2892	0.2844	0.28885	0.2407	0.2449	0.2615	0.2633	0.2774	0.2788	0.2772	0.27865	0.2953	0.29735	0.2937	0.29495	0.2577	0.26035
72	0.2564	0.2589	0.247	0.2499	0.2425	0.24405	0.2895	0.28975	0.2933	0.29745	0.2491	0.252	0.2651	0.2667	0.2802	0.2865	0.2801	0.2836	0.2994	0.3017	0.2962	0.30005	0.263	0.2651
73	0.2614	0.26395	0.2528	0.2554	0.2456	0.24755	0.29	0.2943	0.3016	0.3054	0.2549	0.25815	0.2683	0.27065	0.2928	0.29505	0.2871	0.2919	0.304	0.3059	0.3039	0.3068	0.2672	0.26915
74	0.2665	0.2693	0.258	0.2604	0.2495	0.2509	0.2986	0.304	0.3092	0.3116	0.2614	0.2642	0.273	0.27355	0.2973	0.30055	0.2967	0.3013	0.3078	0.30985	0.3097	0.31285	0.2711	0.27205
75	0.2721	0.2744	0.2628	0.26525	0.2523	0.2544	0.3094	0.3138	0.314	0.3164	0.267	0.27015	0.2741	0.2768	0.3038	0.3065	0.3059	0.3095	0.3119	0.3145	0.316	0.3171	0.273	0.27505
76	0.2767	0.27945	0.2677	0.27015	0.2565	0.25855	0.3182	0.3221	0.3188	0.32045	0.2733	0.2757	0.2795	0.2855	0.3092	0.3115	0.3131	0.3159	0.3171	0.31925	0.3182	0.31905	0.2771	0.27845
77	0.2822	0.285	0.2726	0.27475	0.2606	0.2628	0.326	0.32965	0.3221	0.3242	0.2781	0.27975	0.2915	0.2948	0.3138	0.3156	0.3187	0.3205	0.3214	0.32405	0.3199	0.32075	0.2798	0.2839
78	0.2878	0.29065	0.2769	0.28	0.265	0.26685	0.3333	0.3359	0.3263	0.3285	0.2814	0.2833	0.2981	0.3005	0.3174	0.31885	0.3223	0.3245	0.3267	0.3292	0.3216	0.3233	0.288	0.29085
79	0.2935	0.2964	0.2831	0.2861	0.2687	0.27095	0.3385	0.3405	0.3307	0.33215	0.2852	0.2901	0.3029	0.3049	0.3203	0.32225	0.3267	0.3288	0.3317	0.3332	0.325	0.32665	0.2937	0.2965
80	0.2993	0.3021	0.2891	0.2914	0.2732	0.27525	0.3425	0.34495	0.3336	0.33515	0.295	0.3006	0.3069	0.30875	0.3242	0.3271	0.3309	0.33325	0.3347	0.3369	0.3283	0.32945	0.2993	0.3026
81	0.3049	0.30755	0.2937	0.29615	0.2773	0.2796	0.3474	0.34945	0.3367	0.3389	0.3062	0.30835	0.3106	0.3119	0.33	0.3312	0.3356	0.3376	0.3391	0.34055	0.3306	0.33205	0.3059	0.3077
82	0.3102	0.313	0.2986	0.3015	0.2819	0.284	0.3515	0.3535	0.3411	0.3436	0.3105	0.313	0.3132	0.3152	0.3324	0.3344	0.3396	0.34185	0.342	0.34505	0.3335	0.3352	0.3095	0.31205
83	0.3158	0.31875	0.3044	0.3067	0.2861	0.2874	0.3555	0.35735	0.3461	0.3482	0.3155	0.31865	0.3172	0.31935	0.3364	0.3397	0.3441	0.34605	0.3481	0.3514	0.3369	0.3396	0.3146	0.31705
84	0.3217	0.3243	0.309	0.31135	0.2887	0.2908	0.3592	0.3609	0.3503	0.35315	0.3218	0.32475	0.3215	0.3237	0.343	0.3449	0.348	0.35015	0.3547	0.3577	0.3423	0.34425	0.3195	0.32165
85	0.3269	0.329	0.3137	0.3159	0.2929	0.2947	0.3626	0.3645	0.356	0.3586	0.3277	0.32995	0.3259	0.3281	0.3468	0.34725	0.3523	0.3542	0.3607	0.36275	0.3462	0.34845	0.3238	0.3265
86	0.3311	0.33275	0.3181	0.31995	0.2965	0.2987	0.3664	0.36815	0.3612	0.3629	0.3322	0.33455	0.3303	0.33215	0.3477	0.35075	0.3561	0.3585	0.3648	0.36645	0.3507	0.35265	0.3292	0.33055
87	0.3344	0.3372	0.3218	0.3242	0.3009	0.3032	0.3699	0.37255	0.3646	0.36665	0.3369	0.33935	0.334	0.3362	0.3538	0.35425	0.3609	0.3627	0.3681	0.3699	0.3546	0.3568	0.3319	0.33395
88	0.34	0.34265	0.3266	0.3291	0.3055	0.30735	0.3752	0.3772	0.3687	0.3705	0.3418	0.34395	0.3384	0.3405	0.3547	0.3579	0.3645	0.3671	0.3717	0.3741	0.359	0.36105	0.336	0.33825
89	0.3453	0.3471	0.3316	0.33425	0.3092	0.3112	0.3792	0.3819	0.3723	0.37425	0.3461	0.34755	0.3426	0.34495	0.3611	0.363	0.3697	0.37235	0.3765	0.37905	0.3631	0.36585	0.3405	0.34255
90	0.3489	0.35085	0.3369	0.3391	0.3132	0.31575	0.3846	0.387	0.3762	0.3786	0.349	0.35055	0.3473	0.3499	0.3649	0.3665	0.375	0.37815	0.3816	0.38245	0.3686	0.37095	0.3446	0.3463
91	0.3528	0.3551	0.3413	0.344	0.3183	0.3203	0.3894	0.3924	0.381	0.38215	0.3521	0.3546	0.3525	0.3557	0.3681	0.37065	0.3813	0.38335	0.3833	0.3859	0.3733	0.37545	0.348	0.35025
92	0.3574	0.36005	0.3467	0.3492	0.3223	0.3244	0.3954	0.3978	0.3833	0.38745	0.3571	0.35895	0.3589	0.361	0.3732	0.3764	0.3854	0.3881	0.3885	0.3912	0.3776	0.3799	0.3525	0.3546
93	0.3627	0.36475	0.3517	0.35395	0.3265	0.32835	0.4002	0.4022	0.3916	0.39385	0.3608	0.36295	0.3631	0.36515	0.3796	0.38055	0.3908	0.3933	0.3939	0.39775	0.3822	0.3843	0.3567	0.359
94	0.3668	0.3692	0.3562	0.35865	0.3302	0.33235	0.4042	0.40685	0.3961	0.39695	0.3651	0.3679	0.3672	0.3696	0.3815	0.3845	0.3958	0.39855	0.4016	0.4007	0.3864	0.38935	0.3613	0.3636
95	0.3716	0.37435	0.3611	0.3628	0.3345	0.3361	0.4095	0.41255	0.3978	0.4008	0.3707	0.3733	0.372	0.37465	0.3875	0.3882	0.4013	0.40465	0.3998	0.4013	0.3923	0.3947	0.3659	0.36755
96	0.3771	0.3795	0.3645	0.3671	0.3377	0.34015	0.4156	0.41755	0.4038	0.40615	0.3759	0.3791	0.3773	0.37995	0.3889	0.39195	0.408	0.409	0.4028	0.4033	0.3971	0.39925	0.3692	0.3717
97	0.3819	0.38435	0.3697	0.37185	0.3426	0.3447	0.4195	0.42175	0.4085	0.4088	0.3823	0.38495	0.3826	0.385	0.395	0.395	0.41	0.41385	0.4038	0.40595	0.4014	0.40345	0.3742	0.37555
98	0.3868	0.3894	0.374	0.37645	0.3468	0.3487	0.424	0.4236	0.4091	0.40835	0.3876	0.3905	0.3874	0.3896	0.395	0.39765	0.4177	0.41725	0.4081	0.4081	0.4055	0.40735	0.3769	0.37885
99	0.392	0.39455	0.3789	0.38135	0.3506	0.3527	0.4232	0.42685	0.4076	0.40675	0.3934	0.3964	0.3918	0.39365	0.4003	0.40155	0.4168	0.41845	0.4081	0.4099	0.4092	0.4107	0.3808	0.38195
100	0.3971	0.3989	0.3838	0.3863	0.3548	0.35655	0.4305	0.43285	0.4059	0.40485	0.3994	0.40205	0.3955	0.39775	0.4028	0.4047	0.4201	0.4216	0.4117	0.4135	0.4122	0.4132	0.3831	0.3826
101	0.4007	0.4026	0.3888	0.39025	0.3583	0.3604	0.4352	0.4344	0.4038	0.40345	0.4047	0.40655	0.4	0.4026	0.4066	0.4082	0.4231	0.42445	0.4153	0.4163	0.4142	0.41565	0.3821	0.3807
102	0.4045	0.40635	0.3917	0.3934	0.3625	0.3641	0.4336	0.43235	0.4031	0.4026	0.4084	0.41025	0.4052	0.4067	0.4098	0.4115	0.4258	0.427	0.4173	0.41955	0.4171	0.41935	0.3793	0.3778
103	0.4082	0.40985	0.3951	0.3965	0.3657	0.3674	0.4311	0.4337	0.4021	0.4018	0.4121	0.41325	0.4082	0.40925	0.4132	0.41475	0.4282	0.4306	0.4218	0.425	0.4216	0.42295	0.3763	0.3754
104	0.4115	0.41275	0.3979	0.3996	0.3691	0.3707	0.4363	0.4349	0.4015	0.40445	0.4144	0.41625	0.4103	0.412	0.4163	0.41815	0.433	0.43445	0.4282	0.43115	0.4243	0.42585	0.3745	0.3739
105	0.414	0.4158	0.4013	0.403	0.3723	0.37355	0.4335	0.4346	0.4074	0.40975	0.4181	0.41885	0.4137	0.41455	0.42	0.42215	0.4359	0.43615	0.4341	0.4366	0.4274	0.42895	0.3733	0.3728
106	0.4176	0.4189	0.4047	0.4059	0.3748	0.3766	0.4357	0.43655	0.4121	0.412	0.4196	0.42225	0.4154	0.4177	0.4243	0.4271	0.4364	0.44065	0.4391	0.43875	0.4305	0.4319	0.3723	0.3722
107	0.4202	0.42115	0.4071	0.4083	0.3784	0.3803	0.4374	0.4403	0.4119	0.4128	0.4249	0.42525	0.42	0.4236	0.4299	0.43265	0.4449	0.44735	0.4384	0.4378	0.4333	0.43485	0.3721	0.37255
108	0.4221	0.42345	0.4095	0.4107	0.3822	0.38345	0.4432	0.44595	0.4137	0.4148	0.4256	0.4273	0.4272	0.4292	0.4354	0.43745	0.4498	0.4513	0.4372	0.4379	0.4364	0.43925	0.373	0.3745
109	0.4248	0.42605	0.4119	0.41285	0.3847	0.38635	0.4487	0.45135	0.4159	0.4169	0.429	0.4298	0.4312	0.4332	0.4395	0.44145	0.4528	0.4549	0.4386	0.43915	0.4421	0.44425	0.376	0.37695
110	0.4273	0.4283	0.4138	0.4151	0.388	0.38915	0.454	0.45525	0.4179	0.4192	0.4306	0.43125	0.4352	0.43675	0.4434	0.44595	0.457	0.4587	0.4397	0.4401	0.4464	0.44905	0.3779	0.37785
111	0.4293	0.4307	0.4164	0.41725	0.3903	0.3919	0.4565	0.4595	0.4205	0.4221	0.4319	0.4359	0.4383	0.4397	0.4485	0.45025	0.4604	0.4619	0.4405	0.4419	0.4517	0.45395	0.3778	0.37755
112	0.4321	0.433	0.4181	0.41845	0.3935	0.39495	0.4625	0.4635	0.4237	0.4251	0.4399	0.4418	0.4411	0.4424	0.452	0.4531	0.4634	0.46475	0.4433	0.44335	0.4562	0.4586	0.3773	0.377
113	0.4339	0.4349	0.4188	0.4198	0.3964	0.3966	0.4645	0.46465	0.4265	0.42745	0.4437	0.4456	0.4437	0.44545	0.4542	0.45555	0.4661	0.4682	0.4434	0.44385	0.461	0.46315	0.3767	0.3776
114	0.4359	0.437	0.4208	0.421	0.3968	0.39795	0.4648	0.4663	0.4284	0.42995	0.4475	0.4489	0.4472	0.44925	0.4569	0.45815	0.4703	0.47325	0.4443	0.4448	0.4653	0.46705	0.3785	0.37935
115	0.4381	0.43895	0.4212	0.4225	0.3991	0.4002	0.4678	0.4691	0.4315	0.43365	0.4503	0.45225	0.4513	0.4524	0.4594	0.46045	0.4762	0.4785	0.4453	0.44615	0.4688	0.4701	0.3802	0.38175
116	0.4398	0.44075	0.4238	0.424	0.4013	0.40225	0.4704	0.47215	0.4358	0.43735	0.4542	0.45475	0.4535	0.4554	0.4615	0.4623	0.4808	0.48335	0.447	0.44775	0.4714	0.47275	0.3833	0.3839
117	0.4417	0.4424	0.4242	0.4246	0.4032	0.40495	0.4739	0.4761	0.4389	0.4405	0.4553	0.4561	0.4573	0.45955	0.4631	0.4644	0.4859	0.488	0.4485	0.44945	0.4741	0.47595	0.3845	0.3857
118	0.4431	0.4437	0.425	0.4247	0.4067	0.4082	0.4783	0.47985	0.4421	0.44375	0.4569	0.45785	0.4618	0.46685	0.4657	0.4674	0.4901	0.49095	0.4504	0.45115	0.4778	0.47895	0.3869	0.38875
119	0.4443	0.4453	0.4244	0.42535	0.4097	0.411	0.4814	0.4851	0.4454	0.4473	0.4588	0.4612	0.4719	0.47645	0.4691	0.4713	0.4918	0.4919	0.4519	0.45315	0.4801	0.4822	0.3906	0.3918
120	0.4463	0.44725	0.4263	0.42665	0.4123	0.41275	0.4888	0.4915	0.4492	0.45125	0.4636	0.4668	0.481	0.4795	0.4735	0.4781	0.492	0.4921	0.4544	0.45575	0.4843	0.48555	0.393	0.3945
121	0.4482	0.44925	0.427	0.42695	0.4132	0.41405	0.4942	0.4968	0.4533	0.4546	0.47	0.4746	0.478	0.4731	0.4827	0.48435	0.4922	0.49115	0.4571	0.46135	0.4868	0.48825	0.396	0.3972
122	0.4503	0.4508	0.4269	0.42765	0.4149	0.4149	0.4994	0.5008	0.4559	0.4584	0.4792	0.4827	0.4682	0.4655	0.486	0.4865	0.4901	0.4879	0.4656	0.46115	0.4897	0.49115	0.3984	0.4004
123	0.4513	0.45245	0.4284	0.42835	0.4149	0.41545	0.5022	0.50255	0.4609	0.46395	0.4862	0.4869	0.4628	0.46225	0.487	0.4834	0.4857	0.4822	0.4567	0.45245	0.4926	0.49425	0.4024	0.4042
124	0.4536	0.4542	0.4283	0.4286	0.416	0.4162	0.5029	0.5034	0.467	0.46835	0.4876	0.48645	0.4617	0.4624	0.4798	0.47125	0.4787	0.4751	0.4482	0.4401	0.4959	0.4978	0.406	0.40745
125	0.4548	0.4555	0.4289	0.4288	0.4164	0.41685	0.5039	0.5048	0.4697	0.4708	0.4853	0.48455	0.4631	0.4635	0.4627	0.4551	0.4715	0.4676	0.432	0.4244	0.4997	0.4997	0.4089	0.41095
126	0.4562	0.4565	0.4287	0.4285	0.4173	0.41795	0.5057	0.50605	0.4719	0.4704	0.4838	0.4819	0.4639	0.4641	0.4475	0.44085	0.4637	0.4605	0.4168	0.41235	0.4997	0.50145	0.413	0.4166
127	0.4568	0.4575	0.4283	0.4288	0.4186	0.41895	0.5064	0.5055	0.4689	0.4621	0.48	0.4778	0.4643	0.46385	0.4342	0.4282	0.4573	0.4544	0.4079	0.40505	0.5032	0.50385	0.4202	0.4216
128	0.4582	0.4583	0.4293	0.4294	0.4193	0.4193	0.5046	0.50345	0.4553	0.4466	0.4756	0.4739	0.4634	0.4626	0.4222	0.4181	0.4515	0.4488	0.4022	0.3998	0.5045	0.50225	0.423	0.41785
129	0.4584	0.45885	0.4295	0.4295	0.4193	0.41935	0.5023	0.50045	0.4379	0.43105	0.4722	0.4717	0.4618	0.4609	0.414	0.41025	0.4461	0.44295	0.3974	0.39645	0.5	0.49595	0.4127	0.4087
130	0.4593	0.45925	0.4295	0.4296	0.4194	0.41985	0.4986	0.49625	0.4242	0.4202	0.4712	0.4711	0.46	0.45805	0.4065	0.40405	0.4398	0.4371	0.3955	0.3945	0.4919	0.4873	0.4047	0.4004
131	0.4592	0.45925	0.4297	0.4296	0.4203	0.42005	0.4939	0.49115	0.4162	0.4133	0.471	0.4708	0.4561	0.455	0.4016	0.39995	0.4344	0.43185	0.3935	0.393	0.4827	0.4785	0.3961	0.39395
132	0.4593	0.45975	0.4295	0.4293	0.4198	0.4199	0.4884	0.48525	0.4104	0.4074	0.4706	0.4705	0.4539	0.4517	0.3983	0.39625	0.4293	0.4262	0.3925	0.39125	0.4743	0.4702	0.3918	0.39085
133	0.4602	0.46045	0.4291	0.42855	0.42	0.41995	0.4821	0.4787	0.4044	0.4021	0.4704	0.47015	0.4495	0.4485	0.3942	0.39295	0.4231	0.42065	0.39	0.3899	0.4661	0.46175	0.3899	0.38895
134	0.4607	0.461	0.428	0.42825	0.4199	0.41975	0.4753	0.4724	0.3998	0.3974	0.4699	0.47	0.4475	0.4453	0.3917	0.3898	0.4182	0.41545	0.3898	0.38965	0.4574	0.45265	0.388	0.38735
135	0.4613	0.46185	0.4285	0.4287	0.4196	0.42	0.4695	0.46675	0.395	0.39295	0.4701	0.47085	0.4431	0.4402	0.3879	0.3859	0.4127	0.41045	0.3895	0.38905	0.4479	0.44275	0.3867	0.3865
136	0.4624	0.46235	0.4289	0.4292	0.4204	0.42015	0.464	0.46105	0.3909	0.3895	0.4716	0.472	0.4373	0.43455	0.3839	0.38235	0.4082	0.40625	0.3886	0.38825	0.4376	0.43315	0.3863	0.3857
137	0.4623	0.462	0.4295	0.429	0.4199	0.42005	0.4581	0.455	0.3881	0.3863	0.4724	0.47335	0.4318	0.4304	0.3808	0.37885	0.4043	0.4023	0.3879	0.3875	0.4287	0.42375	0.3851	0.3846
138	0.4617	0.46205	0.4285	0.42905	0.4202	0.42035	0.4519	0.4492	0.3845	0.3833	0.4743	0.4746	0.429	0.42735	0.3769	0.3755	0.4003	0.39845	0.3871	0.38665	0.4188	0.41515	0.3841	0.38335
139	0.4624	0.4634	0.4296	0.42965	0.4205	0.4204	0.4465	0.4442	0.3821	0.38095	0.4749	0.47515	0.4257	0.42375	0.3741	0.3726	0.3966	0.3949	0.3862	0.3858	0.4115	0.40865	0.3826	0.38235
140	0.4644	0.46495	0.4297	0.43	0.4203	0.42075	0.4419	0.4401	0.3798	0.3788	0.4754	0.47585	0.4218	0.4187	0.3711	0.36995	0.3932	0.3916	0.3854	0.3851	0.4058	0.4035	0.3821	0.38175
141	0.4655	0.46555	0.4303	0.4297	0.4212	0.42115	0.4383	0.43645	0.3778	0.3771	0.4763	0.4765	0.4156	0.4126	0.3688	0.3677	0.39	0.3882	0.3848	0.38475	0.4012	0.39895	0.3814	0.3818
142	0.4656	0.46625	0.4291	0.4291	0.4211	0.42075	0.4346	0.4324	0.3764	0.37525	0.4767	0.47675	0.4096	0.40695	0.3666	0.3647	0.3864	0.3847	0.3847	0.38415	0.3967	0.3947	0.3822	0.38155
143	0.4669	38.7251	0.4291	37.3857	0.4204	36.4722	0.4302	40.7876	0.3741	39.2195	0.4768	37.8204	0.4043	38.0087	0.3628	38.9322	0.383	39.5366	0.3836	39.748	0.3927	40.6722	0.3809	35.7672
gln - 2	AR2						A289C						12bpdel						A683C
reading	value1	auc1	value2	auc2	value3	auc3	value1	auc1	value2	auc2	value3	auc3	value1	auc1	value2	auc2	value3	auc3	value1	auc1	value2	auc2	value3	auc3
0		0.04535		0.0439		0.0433		0.0447		0.04555		0.0447		0.0447		0.0448		0.04505		0.0434		0.04405		0.04495
1	0.0907	0.0902	0.0878	0.088	0.0866	0.0868	0.0894	0.0901	0.0911	0.09335	0.0894	0.0888	0.0894	0.0899	0.0896	0.0904	0.0901	0.09175	0.0868	0.0871	0.0881	0.08965	0.0899	0.09045
2	0.0897	0.0895	0.0882	0.08835	0.087	0.0875	0.0908	0.09135	0.0956	0.096	0.0882	0.08845	0.0904	0.09115	0.0912	0.0923	0.0934	0.09425	0.0874	0.08845	0.0912	0.09195	0.091	0.09115
3	0.0893	0.08935	0.0885	0.08865	0.088	0.08815	0.0919	0.0929	0.0964	0.09665	0.0887	0.08895	0.0919	0.0916	0.0934	0.09365	0.0951	0.09485	0.0895	0.0896	0.0927	0.0939	0.0913	0.09155
4	0.0894	0.0897	0.0888	0.08895	0.0883	0.0883	0.0939	0.0941	0.0969	0.09725	0.0892	0.0906	0.0913	0.09215	0.0939	0.0938	0.0946	0.0958	0.0897	0.0897	0.0951	0.09455	0.0918	0.09145
5	0.09	0.0899	0.0891	0.08915	0.0883	0.08855	0.0943	0.09495	0.0976	0.09775	0.092	0.09215	0.093	0.0925	0.0937	0.09385	0.097	0.09615	0.0897	0.08875	0.094	0.0941	0.0911	0.0919
6	0.0898	0.08995	0.0892	0.0894	0.0888	0.08885	0.0956	0.09585	0.0979	0.09825	0.0923	0.09205	0.092	0.09235	0.094	0.09385	0.0953	0.0957	0.0878	0.0876	0.0942	0.09465	0.0927	0.09285
7	0.0901	0.09025	0.0896	0.08985	0.0889	0.0887	0.0961	0.0965	0.0986	0.0988	0.0918	0.0925	0.0927	0.09285	0.0937	0.0935	0.0961	0.096	0.0874	0.0874	0.0951	0.095	0.093	0.09285
8	0.0904	0.09035	0.0901	0.09	0.0885	0.0885	0.0969	0.0965	0.099	0.09925	0.0932	0.09395	0.093	0.09325	0.0933	0.09495	0.0959	0.0964	0.0874	0.0875	0.0949	0.0954	0.0927	0.09335
9	0.0903	0.09055	0.0899	0.09045	0.0885	0.0885	0.0961	0.09655	0.0995	0.09955	0.0947	0.0951	0.0935	0.09335	0.0966	0.0962	0.0969	0.09775	0.0876	0.08775	0.0959	0.0957	0.094	0.09365
10	0.0908	0.0909	0.091	0.09105	0.0885	0.0887	0.097	0.09715	0.0996	0.0997	0.0955	0.09575	0.0932	0.09355	0.0958	0.09655	0.0986	0.09875	0.0879	0.08835	0.0955	0.09555	0.0933	0.09405
11	0.091	0.0912	0.0911	0.09155	0.0889	0.0891	0.0973	0.09775	0.0998	0.0997	0.096	0.09735	0.0939	0.09375	0.0973	0.09665	0.0989	0.09935	0.0888	0.08865	0.0956	0.0955	0.0948	0.0949
12	0.0914	0.0917	0.092	0.09235	0.0893	0.0895	0.0982	0.09865	0.0996	0.1002	0.0987	0.0986	0.0936	0.09415	0.096	0.0961	0.0998	0.1001	0.0885	0.08865	0.0954	0.09565	0.095	0.0946
13	0.092	0.09215	0.0927	0.093	0.0897	0.0901	0.0991	0.09945	0.1008	0.10075	0.0985	0.09925	0.0947	0.0947	0.0962	0.0965	0.1004	0.10065	0.0888	0.08895	0.0959	0.0964	0.0942	0.09435
14	0.0923	0.09255	0.0933	0.09365	0.0905	0.09095	0.0998	0.0999	0.1007	0.10125	0.1	0.1001	0.0947	0.09565	0.0968	0.09735	0.1009	0.10085	0.0891	0.0895	0.0969	0.0974	0.0945	0.0954
15	0.0928	0.0931	0.094	0.09455	0.0914	0.092	0.1	0.09975	0.1018	0.10155	0.1002	0.10045	0.0966	0.0964	0.0979	0.09905	0.1008	0.10125	0.0899	0.0906	0.0979	0.0983	0.0963	0.09725
16	0.0934	0.09395	0.0951	0.09535	0.0926	0.09295	0.0995	0.10005	0.1013	0.102	0.1007	0.101	0.0962	0.0973	0.1002	0.10015	0.1017	0.1026	0.0913	0.09165	0.0987	0.0993	0.0982	0.09795
17	0.0945	0.0947	0.0956	0.09595	0.0933	0.09425	0.1006	0.1013	0.1027	0.10275	0.1013	0.1019	0.0984	0.0979	0.1001	0.10075	0.1035	0.10365	0.092	0.09265	0.0999	0.09985	0.0977	0.0992
18	0.0949	0.09555	0.0963	0.09705	0.0952	0.09555	0.102	0.1022	0.1028	0.1031	0.1025	0.1033	0.0974	0.0981	0.1014	0.10165	0.1038	0.1041	0.0933	0.0938	0.0998	0.1008	0.1007	0.1012
19	0.0962	0.0966	0.0978	0.09835	0.0959	0.09645	0.1024	0.1033	0.1034	0.10445	0.1041	0.1049	0.0988	0.0989	0.1019	0.10215	0.1044	0.1048	0.0943	0.09385	0.1018	0.1022	0.1017	0.10145
20	0.097	0.09755	0.0989	0.1	0.097	0.0976	0.1042	0.10505	0.1055	0.1052	0.1057	0.10585	0.099	0.10045	0.1024	0.10205	0.1052	0.10485	0.0934	0.094	0.1026	0.1029	0.1012	0.1019
21	0.0981	0.09865	0.1011	0.10195	0.0982	0.0992	0.1059	0.10625	0.1049	0.10595	0.106	0.1065	0.1019	0.1019	0.1017	0.10265	0.1045	0.1057	0.0946	0.09645	0.1032	0.1046	0.1026	0.1031
22	0.0992	0.1001	0.1028	0.1037	0.1002	0.1011	0.1066	0.10685	0.107	0.1075	0.107	0.1071	0.1019	0.103	0.1036	0.10395	0.1069	0.10685	0.0983	0.09845	0.106	0.10685	0.1036	0.1047
23	0.101	0.10145	0.1046	0.1051	0.102	0.1032	0.1071	0.10775	0.108	0.1082	0.1072	0.10865	0.1041	0.1041	0.1043	0.1048	0.1068	0.10755	0.0986	0.0959	0.1077	0.10835	0.1058	0.10685
24	0.1019	0.1028	0.1056	0.10675	0.1044	0.1052	0.1084	0.1087	0.1084	0.1097	0.1101	0.11165	0.1041	0.1052	0.1053	0.10655	0.1083	0.10845	0.0932	0.09325	0.109	0.1109	0.1079	0.1077
25	0.1037	0.10435	0.1079	0.1088	0.106	0.1066	0.109	0.1096	0.111	0.11125	0.1132	0.11275	0.1063	0.10685	0.1078	0.1071	0.1086	0.109	0.0933	0.09485	0.1128	0.11365	0.1075	0.10825
26	0.105	0.1058	0.1097	0.1104	0.1072	0.10835	0.1102	0.11065	0.1115	0.1121	0.1123	0.1137	0.1074	0.10855	0.1064	0.1078	0.1094	0.11045	0.0964	0.09745	0.1145	0.11575	0.109	0.1099
27	0.1066	0.10765	0.1111	0.112	0.1095	0.1103	0.1111	0.1118	0.1127	0.11395	0.1151	0.11535	0.1097	0.1109	0.1092	0.10985	0.1115	0.11165	0.0985	0.10175	0.117	0.11815	0.1108	0.1122
28	0.1087	0.1096	0.1129	0.1135	0.1111	0.1121	0.1125	0.11295	0.1152	0.1158	0.1156	0.11775	0.1121	0.11205	0.1105	0.1111	0.1118	0.1125	0.105	0.1056	0.1193	0.12035	0.1136	0.1137
29	0.1105	0.1114	0.1141	0.11515	0.1131	0.11445	0.1134	0.1147	0.1164	0.1166	0.1199	0.11985	0.112	0.11325	0.1117	0.11175	0.1132	0.11395	0.1062	0.1075	0.1214	0.12175	0.1138	0.11495
30	0.1123	0.1136	0.1162	0.1166	0.1158	0.11695	0.116	0.11695	0.1168	0.1176	0.1198	0.12085	0.1145	0.1145	0.1118	0.11245	0.1147	0.115	0.1088	0.11045	0.1221	0.12345	0.1161	0.1172
31	0.1149	0.11625	0.117	0.11865	0.1181	0.11885	0.1179	0.1183	0.1184	0.11975	0.1219	0.12375	0.1145	0.11575	0.1131	0.1141	0.1153	0.11595	0.1121	0.1117	0.1248	0.12545	0.1183	0.11925
32	0.1176	0.1186	0.1203	0.1205	0.1196	0.1206	0.1187	0.1192	0.1211	0.1213	0.1256	0.1253	0.117	0.1172	0.1151	0.116	0.1166	0.11705	0.1113	0.11225	0.1261	0.12685	0.1202	0.1209
33	0.1196	0.12065	0.1207	0.1228	0.1216	0.1232	0.1197	0.1207	0.1215	0.12275	0.125	0.1268	0.1174	0.119	0.1169	0.1174	0.1175	0.11815	0.1132	0.11365	0.1276	0.12795	0.1216	0.1227
34	0.1217	0.12265	0.1249	0.1247	0.1248	0.1258	0.1217	0.12215	0.124	0.1244	0.1286	0.1289	0.1206	0.1203	0.1179	0.1187	0.1188	0.1197	0.1141	0.1141	0.1283	0.12905	0.1238	0.1244
35	0.1236	0.12505	0.1245	0.12665	0.1268	0.12815	0.1226	0.12295	0.1248	0.12465	0.1292	0.1307	0.12	0.1218	0.1195	0.1205	0.1206	0.1214	0.1141	0.11435	0.1298	0.1312	0.125	0.1257
36	0.1265	0.1278	0.1288	0.13	0.1295	0.1308	0.1233	0.1237	0.1245	0.12525	0.1322	0.13245	0.1236	0.1224	0.1215	0.1224	0.1222	0.1226	0.1146	0.11295	0.1326	0.13285	0.1264	0.1273
37	0.1291	0.1304	0.1312	0.1332	0.1321	0.1338	0.1241	0.12485	0.126	0.1262	0.1327	0.134	0.1212	0.12205	0.1233	0.12395	0.123	0.12345	0.1113	0.1135	0.1331	0.1342	0.1282	0.1284
38	0.1317	0.133	0.1352	0.1376	0.1355	0.1371	0.1256	0.12615	0.1264	0.1266	0.1353	0.13515	0.1229	0.12515	0.1246	0.1258	0.1239	0.1246	0.1157	0.11655	0.1353	0.1371	0.1286	0.1298
39	0.1343	0.1353	0.14	0.1415	0.1387	0.14015	0.1267	0.12755	0.1268	0.12795	0.135	0.13655	0.1274	0.12765	0.127	0.12765	0.1253	0.12555	0.1174	0.1187	0.1389	0.1386	0.131	0.1312
40	0.1363	0.137	0.143	0.1448	0.1416	0.14275	0.1284	0.12865	0.1291	0.1291	0.1381	0.13875	0.1279	0.1299	0.1283	0.12915	0.1258	0.1263	0.12	0.121	0.1383	0.139	0.1314	0.1331
41	0.1377	0.1391	0.1466	0.14845	0.1439	0.1458	0.1289	0.1294	0.1291	0.1292	0.1394	0.1404	0.1319	0.1316	0.13	0.1305	0.1268	0.1274	0.122	0.1232	0.1397	0.14085	0.1348	0.13525
42	0.1405	0.14125	0.1503	0.15195	0.1477	0.1495	0.1299	0.1307	0.1293	0.12975	0.1414	0.14175	0.1313	0.13225	0.131	0.1314	0.128	0.1288	0.1244	0.1254	0.142	0.1428	0.1357	0.1365
43	0.142	0.14325	0.1536	0.1551	0.1513	0.153	0.1315	0.1326	0.1302	0.13185	0.1421	0.14335	0.1332	0.1355	0.1318	0.1325	0.1296	0.13	0.1264	0.1269	0.1436	0.144	0.1373	0.1384
44	0.1445	0.1458	0.1566	0.15815	0.1547	0.15605	0.1337	0.13425	0.1335	0.1341	0.1446	0.14625	0.1378	0.13685	0.1332	0.13475	0.1304	0.13105	0.1274	0.12795	0.1444	0.1463	0.1395	0.14045
45	0.1471	0.149	0.1597	0.16175	0.1574	0.15905	0.1348	0.13555	0.1347	0.13435	0.1479	0.14895	0.1359	0.13735	0.1363	0.13715	0.1317	0.13315	0.1285	0.12865	0.1482	0.14945	0.1414	0.14305
46	0.1509	0.15255	0.1638	0.1654	0.1607	0.1624	0.1363	0.1374	0.134	0.13455	0.15	0.1507	0.1388	0.1417	0.138	0.1383	0.1346	0.1354	0.1288	0.12975	0.1507	0.15095	0.1447	0.1452
47	0.1542	0.15595	0.167	0.16805	0.1641	0.16565	0.1385	0.13955	0.1351	0.13705	0.1514	0.1517	0.1446	0.1436	0.1386	0.1399	0.1362	0.13665	0.1307	0.1319	0.1512	0.15295	0.1457	0.14705
48	0.1577	0.1597	0.1691	0.17105	0.1672	0.1691	0.1406	0.1418	0.139	0.141	0.152	0.1539	0.1426	0.14495	0.1412	0.14155	0.1371	0.13835	0.1331	0.1345	0.1547	0.15545	0.1484	0.1497
49	0.1617	0.163	0.173	0.1746	0.171	0.17295	0.143	0.14395	0.143	0.14335	0.1558	0.1569	0.1473	0.15075	0.1419	0.1427	0.1396	0.14135	0.1359	0.13765	0.1562	0.1569	0.151	0.152
50	0.1643	0.166	0.1762	0.1781	0.1749	0.17685	0.1449	0.14615	0.1437	0.14455	0.158	0.1587	0.1542	0.1548	0.1435	0.1449	0.1431	0.14415	0.1394	0.14165	0.1576	0.15895	0.153	0.1539
51	0.1677	0.1688	0.18	0.1815	0.1788	0.18075	0.1474	0.149	0.1454	0.1478	0.1594	0.16075	0.1554	0.16025	0.1463	0.1475	0.1452	0.14625	0.1439	0.14575	0.1603	0.16185	0.1548	0.15595
52	0.1699	0.17145	0.183	0.1848	0.1827	0.1858	0.1506	0.1533	0.1502	0.15145	0.1621	0.1657	0.1651	0.1696	0.1487	0.1493	0.1473	0.1491	0.1476	0.14855	0.1634	0.16365	0.1571	0.15785
53	0.173	0.17425	0.1866	0.1881	0.1889	0.1901	0.156	0.16005	0.1527	0.15285	0.1693	0.17305	0.1741	0.1764	0.1499	0.15095	0.1509	0.15255	0.1495	0.15045	0.1639	0.16455	0.1586	0.16015
54	0.1755	0.177	0.1896	0.1915	0.1913	0.1939	0.1641	0.1677	0.153	0.15345	0.1768	0.1806	0.1787	0.17885	0.152	0.15325	0.1542	0.1549	0.1514	0.153	0.1652	0.168	0.1617	0.16445
55	0.1785	0.18005	0.1934	0.19505	0.1965	0.19895	0.1713	0.17375	0.1539	0.15455	0.1844	0.1872	0.179	0.18235	0.1545	0.15565	0.1556	0.15675	0.1546	0.1557	0.1708	0.1753	0.1672	0.17245
56	0.1816	0.18325	0.1967	0.19885	0.2014	0.20345	0.1762	0.17725	0.1552	0.15705	0.19	0.1931	0.1857	0.1882	0.1568	0.15775	0.1579	0.1591	0.1568	0.15775	0.1798	0.1829	0.1777	0.1833
57	0.1849	0.18635	0.201	0.2028	0.2055	0.20775	0.1783	0.17955	0.1589	0.16515	0.1962	0.20055	0.1907	0.19275	0.1587	0.16055	0.1603	0.16385	0.1587	0.167	0.186	0.1919	0.1889	0.1912
58	0.1878	0.18935	0.2046	0.2065	0.21	0.21215	0.1808	0.181	0.1714	0.17485	0.2049	0.2126	0.1948	0.1979	0.1624	0.16755	0.1674	0.1707	0.1753	0.18	0.1978	0.2021	0.1935	0.19475
59	0.1909	0.1924	0.2084	0.2104	0.2143	0.21625	0.1812	0.1844	0.1783	0.1827	0.2203	0.22465	0.201	0.2046	0.1727	0.17865	0.174	0.17645	0.1847	0.18915	0.2064	0.21835	0.196	0.1992
60	0.1939	0.1953	0.2124	0.2145	0.2182	0.2209	0.1876	0.1923	0.1871	0.19165	0.229	0.2328	0.2082	0.2098	0.1846	0.1887	0.1789	0.18205	0.1936	0.19815	0.2303	0.2342	0.2024	0.20665
61	0.1967	0.1984	0.2166	0.2193	0.2236	0.225	0.197	0.2059	0.1962	0.20145	0.2366	0.2409	0.2114	0.21265	0.1928	0.19745	0.1852	0.1893	0.2027	0.20755	0.2381	0.2431	0.2109	0.21555
62	0.2001	0.2013	0.222	0.22445	0.2264	0.2287	0.2148	0.21705	0.2067	0.2114	0.2452	0.2497	0.2139	0.21475	0.2021	0.21095	0.1934	0.19755	0.2124	0.2172	0.2481	0.25225	0.2202	0.2247
63	0.2025	0.20405	0.2269	0.2299	0.231	0.23355	0.2193	0.2243	0.2161	0.22205	0.2542	0.2589	0.2156	0.21595	0.2198	0.2254	0.2017	0.2072	0.222	0.22705	0.2564	0.26235	0.2292	0.23325
64	0.2056	0.20645	0.2329	0.2357	0.2361	0.23795	0.2293	0.23335	0.228	0.2339	0.2636	0.26865	0.2163	0.21795	0.231	0.23565	0.2127	0.22055	0.2321	0.23785	0.2683	0.2749	0.2373	0.2419
65	0.2073	0.2082	0.2385	0.24215	0.2398	0.2423	0.2374	0.24145	0.2398	0.24495	0.2737	0.2781	0.2196	0.22375	0.2403	0.2466	0.2284	0.23425	0.2436	0.2478	0.2815	0.285	0.2465	0.25205
66	0.2091	0.2099	0.2458	0.24825	0.2448	0.2487	0.2455	0.24935	0.2501	0.25445	0.2825	0.2875	0.2279	0.2307	0.2529	0.25425	0.2401	0.24405	0.252	0.2567	0.2885	0.29315	0.2576	0.2618
67	0.2107	0.2112	0.2507	0.25135	0.2526	0.25405	0.2532	0.25835	0.2588	0.2643	0.2925	0.29715	0.2335	0.23685	0.2556	0.2609	0.248	0.2525	0.2614	0.2657	0.2978	0.30225	0.266	0.26995
68	0.2117	0.2121	0.252	0.25455	0.2555	0.25745	0.2635	0.2679	0.2698	0.27505	0.3018	0.3067	0.2402	0.24375	0.2662	0.2693	0.257	0.26145	0.27	0.2749	0.3067	0.3101	0.2739	0.2781
69	0.2125	0.2138	0.2571	0.2584	0.2594	0.2622	0.2723	0.27655	0.2803	0.285	0.3116	0.315	0.2473	0.2507	0.2724	0.27645	0.2659	0.27155	0.2798	0.28335	0.3135	0.3169	0.2823	0.28785
70	0.2151	0.2165	0.2597	0.26225	0.265	0.26825	0.2808	0.28525	0.2897	0.29495	0.3184	0.32155	0.2541	0.2574	0.2805	0.28305	0.2772	0.2813	0.2869	0.29145	0.3203	0.3246	0.2934	0.2972
71	0.2179	0.22035	0.2648	0.26695	0.2715	0.2746	0.2897	0.2952	0.3002	0.30435	0.3247	0.32905	0.2607	0.2644	0.2856	0.2893	0.2854	0.2889	0.296	0.2994	0.3289	0.33215	0.301	0.30335
72	0.2228	0.2247	0.2691	0.2724	0.2777	0.281	0.3007	0.3041	0.3085	0.31285	0.3334	0.3362	0.2681	0.2711	0.293	0.2962	0.2924	0.2967	0.3028	0.30665	0.3354	0.33875	0.3057	0.3088
73	0.2266	0.229	0.2757	0.2783	0.2843	0.2868	0.3075	0.3117	0.3172	0.3207	0.339	0.34185	0.2741	0.27855	0.2994	0.3029	0.301	0.30485	0.3105	0.3143	0.3421	0.34545	0.3119	0.31505
74	0.2314	0.23375	0.2809	0.28285	0.2893	0.2922	0.3159	0.3192	0.3242	0.32825	0.3447	0.34855	0.283	0.28685	0.3064	0.3098	0.3087	0.3119	0.3181	0.32125	0.3488	0.3526	0.3182	0.3223
75	0.2361	0.2382	0.2848	0.2874	0.2951	0.29825	0.3225	0.32625	0.3323	0.33665	0.3524	0.35605	0.2907	0.2937	0.3132	0.31495	0.3151	0.31775	0.3244	0.32665	0.3564	0.35915	0.3264	0.3299
76	0.2403	0.2432	0.29	0.29175	0.3014	0.30405	0.33	0.33295	0.341	0.34445	0.3597	0.363	0.2967	0.3007	0.3167	0.32025	0.3204	0.32425	0.3289	0.33255	0.3619	0.3656	0.3334	0.33685
77	0.2461	0.2488	0.2935	0.2957	0.3067	0.30975	0.3359	0.33965	0.3479	0.3521	0.3663	0.3698	0.3047	0.30835	0.3238	0.3274	0.3281	0.3312	0.3362	0.3394	0.3693	0.372	0.3403	0.34285
78	0.2515	0.25475	0.2979	0.30025	0.3128	0.3156	0.3434	0.3468	0.3563	0.36015	0.3733	0.3769	0.312	0.3152	0.331	0.33525	0.3343	0.3395	0.3426	0.3456	0.3747	0.37765	0.3454	0.34825
79	0.258	0.26095	0.3026	0.3053	0.3184	0.32085	0.3502	0.353	0.364	0.3679	0.3805	0.38335	0.3184	0.32175	0.3395	0.3429	0.3447	0.34885	0.3486	0.35155	0.3806	0.383	0.3511	0.3548
80	0.2639	0.2673	0.308	0.31025	0.3233	0.32595	0.3558	0.35875	0.3718	0.376	0.3862	0.3895	0.3251	0.3276	0.3463	0.3501	0.353	0.35775	0.3545	0.35755	0.3854	0.3881	0.3585	0.3615
81	0.2707	0.2743	0.3125	0.3143	0.3286	0.3309	0.3617	0.36485	0.3802	0.3833	0.3928	0.39495	0.3301	0.3334	0.3539	0.3582	0.3625	0.36705	0.3606	0.36355	0.3908	0.39245	0.3645	0.36785
82	0.2779	0.28015	0.3161	0.31795	0.3332	0.3356	0.368	0.36965	0.3864	0.3892	0.3971	0.39815	0.3367	0.3379	0.3625	0.365	0.3716	0.37395	0.3665	0.3689	0.3941	0.39475	0.3712	0.3738
83	0.2824	0.28465	0.3198	0.3217	0.338	0.34085	0.3713	0.374	0.392	0.39475	0.3992	0.3994	0.3391	0.34305	0.3675	0.36945	0.3763	0.3796	0.3713	0.37335	0.3954	0.39505	0.3764	0.3795
84	0.2869	0.2887	0.3236	0.3256	0.3437	0.34605	0.3767	0.379	0.3975	0.4003	0.3996	0.39935	0.347	0.3483	0.3714	0.37415	0.3829	0.3863	0.3754	0.37725	0.3947	0.3949	0.3826	0.3848
85	0.2905	0.29325	0.3276	0.3291	0.3484	0.351	0.3813	0.3834	0.4031	0.4054	0.3991	0.40075	0.3496	0.35415	0.3769	0.37915	0.3897	0.39225	0.3791	0.3771	0.3951	0.3964	0.387	0.3891
86	0.296	0.29765	0.3306	0.3334	0.3536	0.3573	0.3855	0.38575	0.4077	0.4089	0.4024	0.40495	0.3587	0.3599	0.3814	0.3821	0.3948	0.39585	0.3751	0.3757	0.3977	0.4024	0.3912	0.3898
87	0.2993	0.30185	0.3362	0.3381	0.361	0.36315	0.386	0.386	0.4101	0.4104	0.4075	0.4117	0.3611	0.36395	0.3828	0.3813	0.3969	0.3933	0.3763	0.3799	0.4071	0.41025	0.3884	0.38865
88	0.3044	0.307	0.34	0.34155	0.3653	0.36795	0.386	0.38775	0.4107	0.41205	0.4159	0.4206	0.3668	0.36795	0.3798	0.38255	0.3897	0.3911	0.3835	0.38825	0.4134	0.4199	0.3889	0.3915
89	0.3096	0.312	0.3431	0.345	0.3706	0.37255	0.3895	0.39015	0.4134	0.4167	0.4253	0.43	0.3691	0.37235	0.3853	0.3868	0.3925	0.3959	0.393	0.3996	0.4264	0.4309	0.3941	0.39795
90	0.3144	0.3172	0.3469	0.3495	0.3745	0.37695	0.3908	0.39795	0.42	0.42585	0.4347	0.43935	0.3756	0.37605	0.3883	0.3939	0.3993	0.40345	0.4062	0.41085	0.4354	0.4384	0.4018	0.4057
91	0.32	0.3229	0.3521	0.354	0.3794	0.38205	0.4051	0.40965	0.4317	0.43785	0.444	0.44575	0.3765	0.3796	0.3995	0.40425	0.4076	0.41375	0.4155	0.41875	0.4414	0.44325	0.4096	0.41215
92	0.3258	0.32865	0.3559	0.35855	0.3847	0.3866	0.4142	0.4195	0.444	0.4477	0.4475	0.44805	0.3827	0.3826	0.409	0.41445	0.4199	0.4271	0.422	0.42275	0.4451	0.446	0.4147	0.41825
93	0.3315	0.33405	0.3612	0.3634	0.3885	0.39065	0.4248	0.43065	0.4514	0.45405	0.4486	0.44875	0.3825	0.3846	0.4199	0.42345	0.4343	0.43815	0.4235	0.42505	0.4469	0.4477	0.4218	0.4251
94	0.3366	0.33885	0.3656	0.3681	0.3928	0.3943	0.4365	0.4388	0.4567	0.45845	0.4489	0.44875	0.3867	0.38735	0.427	0.42905	0.442	0.4431	0.4266	0.42835	0.4485	0.4494	0.4284	0.43095
95	0.3411	0.34255	0.3706	0.37305	0.3958	0.39815	0.4411	0.44365	0.4602	0.46105	0.4486	0.44955	0.388	0.38805	0.4311	0.4323	0.4442	0.4447	0.4301	0.4311	0.4503	0.451	0.4335	0.43385
96	0.344	0.34635	0.3755	0.37705	0.4005	0.4025	0.4462	0.4485	0.4619	0.46365	0.4505	0.4518	0.3881	0.38905	0.4335	0.43475	0.4452	0.4482	0.4321	0.4347	0.4517	0.4529	0.4342	0.436
97	0.3487	0.35025	0.3786	0.3811	0.4045	0.4065	0.4508	0.45195	0.4654	0.46675	0.4531	0.45445	0.39	0.39445	0.436	0.4363	0.4512	0.4526	0.4373	0.4386	0.4541	0.45495	0.4378	0.4388
98	0.3518	0.3539	0.3836	0.3857	0.4085	0.41	0.4531	0.45445	0.4681	0.4699	0.4558	0.4575	0.3989	0.4011	0.4366	0.4386	0.454	0.4558	0.4399	0.44225	0.4558	0.45735	0.4398	0.4419
99	0.356	0.358	0.3878	0.3899	0.4115	0.4137	0.4558	0.45695	0.4717	0.47435	0.4592	0.4652	0.4033	0.4079	0.4406	0.4424	0.4576	0.4602	0.4446	0.447	0.4589	0.4614	0.444	0.44545
100	0.36	0.3618	0.392	0.39415	0.4159	0.4171	0.4581	0.45975	0.477	0.47925	0.4712	0.47165	0.4125	0.4182	0.4442	0.4455	0.4628	0.46535	0.4494	0.4523	0.4639	0.46635	0.4469	0.44955
101	0.3636	0.36565	0.3963	0.39805	0.4183	0.42015	0.4614	0.46335	0.4815	0.48355	0.4721	0.4748	0.4239	0.429	0.4468	0.449	0.4679	0.4699	0.4552	0.45835	0.4688	0.47135	0.4522	0.4544
102	0.3677	0.36925	0.3998	0.40225	0.422	0.42405	0.4653	0.46705	0.4856	0.48795	0.4775	0.47985	0.4341	0.4371	0.4512	0.4524	0.4719	0.4736	0.4615	0.46375	0.4739	0.47655	0.4566	0.4589
103	0.3708	0.3723	0.4047	0.40645	0.4261	0.4274	0.4688	0.4709	0.4903	0.4918	0.4822	0.4827	0.4401	0.4426	0.4536	0.4559	0.4753	0.47745	0.466	0.4676	0.4792	0.4817	0.4612	0.46335
104	0.3738	0.3752	0.4082	0.4102	0.4287	0.4302	0.473	0.47895	0.4933	0.49595	0.4832	0.4872	0.4451	0.4471	0.4582	0.45965	0.4796	0.48175	0.4692	0.4712	0.4842	0.48665	0.4655	0.46755
105	0.3766	0.37765	0.4122	0.4145	0.4317	0.43395	0.4849	0.485	0.4986	0.50045	0.4912	0.4922	0.4491	0.45165	0.4611	0.4628	0.4839	0.48625	0.4732	0.47645	0.4891	0.4908	0.4696	0.47025
106	0.3787	0.37995	0.4168	0.4185	0.4362	0.43775	0.4851	0.4842	0.5023	0.50465	0.4932	0.4942	0.4542	0.45605	0.4645	0.4658	0.4886	0.4911	0.4797	0.4813	0.4925	0.49525	0.4709	0.47285
107	0.3812	0.3828	0.4202	0.42155	0.4393	0.44015	0.4833	0.48415	0.507	0.5095	0.4952	0.49785	0.4579	0.46	0.4671	0.46835	0.4936	0.49625	0.4829	0.4859	0.498	0.5006	0.4748	0.477
108	0.3844	0.38585	0.4229	0.42445	0.441	0.44235	0.485	0.48745	0.512	0.5151	0.5005	0.5051	0.4621	0.464	0.4696	0.4729	0.4989	0.501	0.4889	0.49145	0.5032	0.50625	0.4792	0.48035
109	0.3873	0.3885	0.426	0.4278	0.4437	0.44465	0.4899	0.4915	0.5182	0.52145	0.5097	0.5102	0.4659	0.46825	0.4762	0.4764	0.5031	0.50565	0.494	0.49515	0.5093	0.51585	0.4815	0.4835
110	0.3897	0.3911	0.4296	0.43135	0.4456	0.447	0.4931	0.494	0.5247	0.5276	0.5107	0.5149	0.4706	0.47265	0.4766	0.47895	0.5082	0.51065	0.4963	0.49955	0.5224	0.52015	0.4855	0.48775
111	0.3925	0.39435	0.4331	0.43465	0.4484	0.45015	0.4949	0.4972	0.5305	0.53315	0.5191	0.5225	0.4747	0.47665	0.4813	0.48265	0.5131	0.5149	0.5028	0.5074	0.5179	0.5197	0.49	0.4922
112	0.3962	0.39745	0.4362	0.43775	0.4519	0.45265	0.4995	0.5019	0.5358	0.53845	0.5259	0.52495	0.4786	0.4802	0.484	0.4868	0.5167	0.52085	0.512	0.5162	0.5215	0.52185	0.4944	0.49655
113	0.3987	0.4002	0.4393	0.44015	0.4534	0.45405	0.5043	0.5057	0.5411	0.54315	0.524	0.5227	0.4818	0.484	0.4896	0.4902	0.525	0.5248	0.5204	0.5173	0.5222	0.5246	0.4987	0.5038
114	0.4017	0.4031	0.441	0.44255	0.4547	0.45645	0.5071	0.51025	0.5452	0.5454	0.5214	0.5213	0.4862	0.48835	0.4908	0.49475	0.5246	0.52925	0.5142	0.51475	0.527	0.5255	0.5089	0.5085
115	0.4045	0.4058	0.4441	0.4451	0.4582	0.45865	0.5134	0.517	0.5456	0.54535	0.5212	0.521	0.4905	0.49245	0.4987	0.499	0.5339	0.5332	0.5153	0.5187	0.524	0.5284	0.5081	0.5133
116	0.4071	0.4079	0.4461	0.4473	0.4591	0.46035	0.5206	0.52395	0.5451	0.5458	0.5208	0.52085	0.4944	0.49725	0.4993	0.50125	0.5325	0.536	0.5221	0.5263	0.5328	0.5331	0.5185	0.51905
117	0.4087	0.4097	0.4485	0.4495	0.4616	0.46255	0.5273	0.529	0.5465	0.5466	0.5209	0.5203	0.5001	0.5024	0.5032	0.50325	0.5395	0.54115	0.5305	0.5297	0.5334	0.5331	0.5196	0.52
118	0.4107	0.4121	0.4505	0.45155	0.4635	0.46385	0.5307	0.5341	0.5467	0.5461	0.5197	0.51885	0.5047	0.50695	0.5033	0.5069	0.5428	0.54485	0.5289	0.5315	0.5328	0.53235	0.5204	0.51945
119	0.4135	0.4145	0.4526	0.4542	0.4642	0.46585	0.5375	0.5381	0.5455	0.54545	0.518	0.5167	0.5092	0.51195	0.5105	0.5101	0.5469	0.546	0.5341	0.53475	0.5319	0.5316	0.5185	0.51845
120	0.4155	0.41625	0.4558	0.4564	0.4675	0.46875	0.5387	0.53775	0.5454	0.54525	0.5154	0.51515	0.5147	0.51685	0.5097	0.51215	0.5451	0.5463	0.5354	0.53735	0.5313	0.5314	0.5184	0.5175
121	0.417	0.4175	0.457	0.4582	0.47	0.4703	0.5368	0.5369	0.5451	0.54515	0.5149	0.514	0.519	0.51995	0.5146	0.5144	0.5475	0.55025	0.5393	0.5415	0.5315	0.5322	0.5166	0.5167
122	0.418	0.4187	0.4594	0.4601	0.4706	0.47155	0.537	0.5382	0.5452	0.54465	0.5131	0.51225	0.5209	0.5219	0.5142	0.5134	0.553	0.5544	0.5437	0.5454	0.5329	0.53405	0.5168	0.51615
123	0.4194	0.42045	0.4608	0.4617	0.4725	0.47385	0.5394	0.54025	0.5441	0.5429	0.5114	0.5113	0.5229	0.5242	0.5126	0.5126	0.5558	0.55815	0.5471	0.5485	0.5352	0.53625	0.5155	0.51485
124	0.4215	0.42215	0.4626	0.46275	0.4752	0.4758	0.5411	0.5419	0.5417	0.54475	0.5112	0.5115	0.5255	0.5264	0.5126	0.5137	0.5605	0.5612	0.5499	0.5515	0.5373	0.53875	0.5142	0.51375
125	0.4228	0.42405	0.4629	0.46385	0.4764	0.47665	0.5427	0.5437	0.5478	0.5477	0.5118	0.51205	0.5273	0.52955	0.5148	0.516	0.5619	0.56395	0.5531	0.55415	0.5402	0.54115	0.5133	0.51325
126	0.4253	0.4259	0.4648	0.46565	0.4769	0.47815	0.5447	0.54615	0.5476	0.55075	0.5123	0.5127	0.5318	0.53355	0.5172	0.5183	0.566	0.56745	0.5552	0.5566	0.5421	0.54295	0.5132	0.5121
127	0.4265	0.4271	0.4665	0.4669	0.4794	0.4797	0.5476	0.54875	0.5539	0.5549	0.5131	0.5141	0.5353	0.53945	0.5194	0.52075	0.5689	0.57125	0.558	0.56015	0.5438	0.5445	0.511	0.5102
128	0.4277	0.42875	0.4673	0.4682	0.48	0.48035	0.5499	0.551	0.5559	0.5607	0.5151	0.5161	0.5436	0.5449	0.5221	0.5247	0.5736	0.5742	0.5623	0.56395	0.5452	0.54685	0.5094	0.5101
129	0.4298	0.4308	0.4691	0.46945	0.4807	0.4819	0.5521	0.5541	0.5655	0.5656	0.5171	0.51765	0.5462	0.55045	0.5273	0.5344	0.5748	0.57855	0.5656	0.56795	0.5485	0.54935	0.5108	0.51025
130	0.4318	0.43245	0.4698	0.4708	0.4831	0.4828	0.5561	0.5576	0.5657	0.56915	0.5182	0.518	0.5547	0.5543	0.5415	0.54115	0.5823	0.5843	0.5703	0.5711	0.5502	0.55135	0.5097	0.5099
131	0.4331	0.4341	0.4718	0.4726	0.4825	0.4837	0.5591	0.5615	0.5726	0.57415	0.5178	0.51825	0.5539	0.55285	0.5408	0.5372	0.5863	0.58825	0.5719	0.5725	0.5525	0.55395	0.5101	0.50995
132	0.4351	0.43605	0.4734	0.4739	0.4849	0.48505	0.5639	0.5644	0.5757	0.57585	0.5187	0.5181	0.5518	0.5522	0.5336	0.5322	0.5902	0.5902	0.5731	0.57475	0.5554	0.55645	0.5098	0.50995
133	0.437	0.4378	0.4744	0.47515	0.4852	0.4862	0.5649	0.5656	0.576	0.57605	0.5175	0.5175	0.5526	0.55105	0.5308	0.52885	0.5902	0.59055	0.5764	0.57775	0.5575	0.55825	0.5101	0.5112
134	0.4386	0.43895	0.4759	0.47705	0.4872	0.48735	0.5663	0.56855	0.5761	0.57595	0.5175	0.51765	0.5495	0.5494	0.5269	0.52505	0.5909	0.591	0.5791	0.57985	0.559	0.55945	0.5123	0.51215
135	0.4393	0.4401	0.4782	0.4779	0.4875	0.4876	0.5708	0.5725	0.5758	0.5757	0.5178	0.51715	0.5493	0.54875	0.5232	0.52155	0.5911	0.5911	0.5806	0.5804	0.5599	0.56075	0.512	0.5114
136	0.4409	0.44175	0.4776	0.4779	0.4877	0.48815	0.5742	0.5751	0.5756	0.57565	0.5165	0.5172	0.5482	0.5481	0.5199	0.51885	0.5911	0.5911	0.5802	0.58065	0.5616	0.5622	0.5108	0.51125
137	0.4426	0.4432	0.4782	0.47855	0.4886	0.48885	0.576	0.5766	0.5757	0.57585	0.5179	0.51865	0.548	0.54745	0.5178	0.5154	0.5911	0.5906	0.5811	0.58135	0.5628	0.5632	0.5117	0.51165
138	0.4438	0.4444	0.4789	0.47905	0.4891	0.49005	0.5772	0.57745	0.576	0.57605	0.5194	0.5198	0.5469	0.54675	0.513	0.512	0.5901	0.59025	0.5816	0.5823	0.5636	0.56375	0.5116	0.51105
139	0.445	0.44535	0.4792	0.4798	0.491	0.4903	0.5777	0.579	0.5761	0.5759	0.5202	0.5208	0.5466	0.54615	0.511	0.50935	0.5904	0.59	0.583	0.58315	0.5639	0.56425	0.5105	0.51075
140	0.4457	0.4466	0.4804	0.4809	0.4896	0.4912	0.5803	0.58125	0.5757	0.5761	0.5214	0.5225	0.5457	0.5461	0.5077	0.5068	0.5896	0.58965	0.5833	0.58375	0.5646	0.5647	0.511	0.511
141	0.4475	0.44795	0.4814	0.4817	0.4928	0.4923	0.5822	0.5826	0.5765	0.57705	0.5236	0.52465	0.5465	0.5465	0.5059	0.50505	0.5897	0.58955	0.5842	0.58465	0.5648	0.5649	0.511	0.51095
142	0.4484	0.4485	0.482	0.4826	0.4918	0.49185	0.583	0.5839	0.5776	0.57775	0.5257	0.5266	0.5465	0.54675	0.5042	0.50275	0.5894	0.5903	0.5851	0.58525	0.565	0.5652	0.5109	0.5112
143	0.4486	35.7947	0.4832	39.2242	0.4919	40.3956	0.5848	43.7113	0.5779	44.8171	0.5275	44.382	0.547	41.6362	0.5013	41.9849	0.5912	44.1396	0.5854	43.4095	0.5654	45.2222	0.5115	42.6613

## Sheet: Sup. Fig. 3
mutant	bleb length	tot length	prop	area (mm) based on length	root transform	bleb width	tot width	prop	area (mm) based on width	root transform	avg len/wid	mean	rel A289Csm	rel minus 1
A289C	7.42	15.52	0.478093	4367.47	66.0868	7.55	15.34	0.492177	4628.59	68.0337	67.0603	67.6024	0.971629	-0.0283711
A289C	7.4	15.78	0.468948	4201.99	64.8227	7.5	15.51	0.483559	4467.91	66.8424	65.8326		0.953841	-0.0461591
A289C	7.6	15.73	0.483153	4460.41	66.7863	7.84	15.44	0.507772	4926.55	70.1894	68.4878		0.992313	-0.00768706
A289C	7.57	15.68	0.482781	4453.53	66.7348	7.69	15.54	0.494852	4679.03	68.4034	67.5691		0.979002	-0.0209983
A289C	7.69	15.66	0.49106	4607.59	67.8793	7.74	15.46	0.500647	4789.26	69.2044	68.5419		0.993096	-0.00690434
A289C	7.62	15.68	0.485969	4512.56	67.1756	7.74	15.49	0.499677	4770.72	69.0704	68.123		0.987027	-0.0129731
A289Csm	7.45	15.76	0.472716	4269.78	65.3435	7.65	15.54	0.492278	4630.48	68.0476	66.6956	69.0184	0.966345	-0.0336549
A289Csm	7.74	15.49	0.499677	4770.72	69.0704	7.72	15.46	0.499353	4764.54	69.0256	69.048		1.00043	0.000429443
A289Csm	7.75	15.61	0.496477	4709.8	68.628	7.75	15.46	0.501294	4801.64	69.2939	68.9609		0.999168	-0.000832423
A289Csm	7.73	15.69	0.49267	4637.87	68.1019	7.76	15.38	0.504551	4864.25	69.7442	68.923		0.998618	-0.00138161
A289Csm	7.82	15.64	0.5	4776.89	69.115	7.79	15.4	0.505844	4889.21	69.9229	69.519		1.00725	0.00725276
A289Csm	7.93	15.64	0.507033	4912.22	70.0872	8.04	15.47	0.519716	5161.03	71.8403	70.9638		1.02819	0.0281867
12bpdelsm	7.62	15.69	0.48566	4506.81	67.1328	7.65	15.41	0.496431	4708.93	68.6217	67.8772	68.7809	0.983466	-0.0165341
12bpdelsm	7.62	15.61	0.488149	4553.12	67.4768	7.62	15.47	0.492566	4635.9	68.0875	67.7821		0.982088	-0.0179117
12bpdelsm	7.87	15.72	0.500636	4789.05	69.203	7.9	15.52	0.509021	4950.81	70.362	69.7825		1.01107	0.0110707
12bpdelsm	7.79	15.61	0.499039	4758.55	68.9822	7.68	15.64	0.491049	4607.38	67.8777	68.4299		0.991474	-0.00852579
12bpdelsm	7.99	15.89	0.502832	4831.15	69.5065	7.9	15.52	0.509021	4950.81	70.362	69.9342		1.01327	0.0132696
12bpdelsm	7.79	15.8	0.493038	4644.79	68.1527	7.79	15.47	0.503555	4845.06	69.6065	68.8796		0.997989	-0.00201111
A683Csm	7.37	15.66	0.470626	4232.11	65.0546	7.42	15.58	0.476252	4333.89	65.8323	65.4435	64.3884	0.948203	-0.0517966
A683Csm	7.34	15.61	0.470211	4224.66	64.9974	7.42	15.35	0.483388	4464.74	66.8187	65.908		0.954934	-0.0450655
A683Csm	7.23	15.61	0.463165	4098.98	64.0233	7.23	15.58	0.464056	4114.78	64.1466	64.0849		0.92852	-0.0714804
A683Csm	6.6	15.66	0.421456	3393.98	58.2579	6.69	15.16	0.441293	3720.99	60.9999	59.6289		0.863957	-0.136043
A683Csm	7.17	15.61	0.459321	4031.23	63.492	7.28	15.58	0.467266	4171.89	64.5902	64.0411		0.927884	-0.0721157
A683Csm	7.48	15.58	0.480103	4404.26	66.3646	7.59	15.41	0.492537	4635.36	68.0835	67.2241		0.974002	-0.0259979
